# Supplementary material for: Dimethyl­ammonium dichloridotriphenyl­stannate(IV)
Source: Acta Crystallogr Sect E Struct Rep Online. 2012 Jun 30;68(Pt 7):m1015–6. doi: 10.1107/S1600536812028905 (PMC3393250; doi:10.1107/S1600536812028905)
Supplement: Supplementary file 2 [file e-68-m1015-Isup2.hkl]

#
# h,k,l, Fc-squared, Fo-squared, sigma(Fo-squared) and status flag
#
data_I
_shelx_title ' k10kcm11'
_shelx_refln_list_code          4
_shelx_F_calc_maximum      289.68
_exptl_crystal_F_000       936.00
_reflns_d_resolution_high  0.7691
 
loop_
 _symmetry_equiv_pos_as_xyz
 'x, y, z'
 'x, -y, z+1/2'
 'x+1/2, y+1/2, z'
 'x+1/2, -y+1/2, z+1/2'
 
_cell_length_a     7.9865
_cell_length_b    17.5031
_cell_length_c    14.9484
_cell_angle_alpha  90.000
_cell_angle_beta  105.406
_cell_angle_gamma  90.000
 
_shelx_F_squared_multiplier     1.000
 
loop_
 _refln_index_h
 _refln_index_k
 _refln_index_l
 _refln_F_squared_calc
 _refln_F_squared_meas
 _refln_F_squared_sigma
 _refln_observed_status
   1   1 -19       19.72      -56.81     56.81 o
   3   1 -19      503.12      462.03     64.70 o
   2   2 -19      816.25      846.52     82.54 o
   4   2 -19      178.10      175.36     41.89 o
   3   3 -19     1713.80     1610.89    124.20 o
   2   4 -19     2214.96     2146.46    176.61 o
   0   0 -18     4329.03     4078.62    300.77 o
   6   0 -18     5383.24     6042.17    366.63 o
  -1   1 -18     2538.54     2594.83    136.16 o
   1   1 -18     2435.35     2336.95    131.42 o
   3   1 -18     4498.22     4423.25    245.01 o
   5   1 -18     1006.61     1065.45     82.67 o
   0   2 -18     2774.68     2759.13    130.84 o
   2   2 -18     1090.30     1131.00     90.18 o
   4   2 -18     3151.20     3354.51    168.79 o
   6   2 -18     1420.38     1464.40    158.99 o
   1   3 -18     1158.55     1131.01     74.54 o
   3   3 -18     2213.11     2458.14    192.28 o
   5   3 -18      631.01      607.50    100.56 o
   0   4 -18     1462.11     1402.41     93.94 o
   2   4 -18      269.75      201.76     53.99 o
   4   4 -18     1469.44     1444.33    105.31 o
   1   5 -18      114.58       50.67     41.43 o
   3   5 -18      124.78      137.45     36.03 o
   5   5 -18      118.41      202.75     92.16 o
   0   6 -18      178.79      107.27     50.25 o
   2   6 -18      107.06      123.29     36.12 o
   4   6 -18      102.42       60.81     77.24 o
   1   7 -18      508.86      526.67     65.38 o
   2   8 -18     1069.38     1198.16    128.65 o
  -1   1 -17      717.69      661.96     77.46 o
   1   1 -17      261.33      251.50     34.57 o
   3   1 -17      450.14      433.51     43.65 o
   5   1 -17     1037.94     1206.46     79.10 o
   7   1 -17       63.40       72.85     37.49 o
  -2   2 -17      648.65      577.73     60.75 o
   0   2 -17     1024.31     1083.48     62.90 o
   2   2 -17     2854.20     3149.54    175.35 o
   4   2 -17      740.91      770.49     58.67 o
   6   2 -17     1646.14     1826.20    103.68 o
  -1   3 -17     3833.97     3703.15    176.50 o
   1   3 -17     1549.49     1655.50     88.86 o
   3   3 -17     2270.57     2242.84    127.28 o
   5   3 -17     3529.83     3601.76    205.53 o
   7   3 -17      626.26      623.55     93.16 o
  -2   4 -17     2864.76     2788.24    190.30 o
   0   4 -17     1716.12     1740.56     94.73 o
   2   4 -17     2745.21     2790.02    116.10 o
   4   4 -17     2744.64     2818.09    177.11 o
   6   4 -17     2365.34     2737.21    185.07 o
  -1   5 -17     2769.45     2525.10    136.64 o
   1   5 -17     3349.12     3494.20    158.02 o
   3   5 -17     1843.65     2023.13    165.39 o
   5   5 -17     3707.31     3814.41    278.61 o
   0   6 -17     1928.11     1929.26    105.24 o
   2   6 -17     1621.77     1715.60     95.72 o
   4   6 -17     4963.73     5085.09    363.00 o
   6   6 -17     1542.58     1399.07    163.88 o
  -1   7 -17      948.90     1013.30     92.54 o
   1   7 -17     4272.40     4256.03    255.96 o
   5   7 -17     3304.62     3657.80    275.73 o
   0   8 -17     1041.50     1126.08     77.62 o
   2   8 -17     2565.28     2550.68    115.90 o
   4   8 -17      950.95      860.78    100.94 o
   1   9 -17     1274.45     1254.46    107.27 o
   3   9 -17      247.13      285.76     87.40 o
   5   9 -17     1273.86     1347.66    176.67 o
   2  10 -17     1388.71     1451.00    118.11 o
   4  10 -17      389.78      342.43    114.98 o
  -2   0 -16     1345.59     1295.86    102.72 o
   0   0 -16     3838.46     4056.43    180.93 o
   2   0 -16     8093.92     8051.63    561.86 o
   6   0 -16     4390.28     4738.02    262.94 o
  -3   1 -16     1643.90     1542.80    104.96 o
  -1   1 -16     5286.43     5503.53    178.76 o
   1   1 -16     2744.36     2755.23    102.06 o
   3   1 -16     8563.31     9021.02    394.91 o
   5   1 -16     1830.48     2010.53    110.63 o
   7   1 -16     1551.35     1676.37     94.11 o
  -2   2 -16      830.95      775.92     55.40 o
   0   2 -16     4361.91     4696.50    148.71 o
   2   2 -16     3445.58     3605.99    164.23 o
   4   2 -16     2740.87     3014.62    153.66 o
   6   2 -16     2388.56     2681.06    138.53 o
  -3   3 -16     2401.00     2276.45    138.15 o
  -1   3 -16      721.72      739.00     54.01 o
   1   3 -16     2038.53     2054.69     86.46 o
   3   3 -16     2197.38     2321.93    122.79 o
   5   3 -16     1829.62     1948.75    106.88 o
   7   3 -16     2726.65     3117.51    192.60 o
  -2   4 -16      233.77      159.04     69.80 o
   0   4 -16     2216.23     2210.51    140.93 o
   2   4 -16      192.74      162.03     30.68 o
   4   4 -16      714.68      881.68     53.92 o
   6   4 -16     1152.63     1183.91    139.31 o
  -1   5 -16       31.52        8.73     29.35 o
   1   5 -16      148.15      157.51     36.45 o
   3   5 -16      218.00      215.77     28.03 o
   5   5 -16      332.68      314.35     64.20 o
   7   5 -16     1000.89     1073.69    109.21 o
  -2   6 -16       48.84       51.90     41.96 o
   0   6 -16      135.62      110.08     41.08 o
   2   6 -16      681.09      704.13     62.90 o
   4   6 -16      492.85      558.85     79.50 o
   6   6 -16       95.72       47.65     56.68 o
  -1   7 -16      300.85      203.30     43.46 o
   1   7 -16     2156.55     2137.18    106.25 o
   3   7 -16      509.58      412.87     36.70 o
   5   7 -16      758.67      776.02    103.95 o
   7   7 -16      603.47      642.11    116.74 o
  -2   8 -16     1440.38     1347.15    139.44 o
   0   8 -16     2311.28     2424.45    184.99 o
   2   8 -16      910.81      868.97     53.72 o
   4   8 -16     2803.65     3121.52    281.37 o
   6   8 -16      443.97      301.31    102.69 o
  -1   9 -16      364.74      453.86     64.88 o
   1   9 -16     4043.98     4034.55    182.22 o
   3   9 -16     1556.98     1549.24    112.36 o
   5   9 -16     1943.12     1652.86    204.01 o
   0  10 -16     1100.20     1056.90    181.31 o
   2  10 -16     1877.63     1742.41    116.71 o
   4  10 -16     2326.81     2137.10    203.88 o
   1  11 -16     1292.80     1193.71    110.12 o
   3  11 -16     2608.75     2658.41    192.64 o
   5  11 -16     2021.89     2082.06    195.10 o
   2  12 -16     2897.23     2595.18    194.24 o
   4  12 -16      860.98     1005.36    135.67 o
  -3   1 -15      375.94      281.37     39.89 o
  -1   1 -15      921.82      963.40     71.67 o
   1   1 -15     1420.76     1434.99     58.70 o
   3   1 -15      723.37      622.69     47.14 o
   5   1 -15      844.43      878.93     48.76 o
   7   1 -15       35.97       17.02     33.71 o
  -4   2 -15      745.67      637.95     74.17 o
  -2   2 -15     2352.83     2410.44     87.37 o
   0   2 -15     2297.21     2277.45     74.23 o
   2   2 -15     6203.16     6318.40    193.45 o
   4   2 -15     1120.28     1072.06    167.14 o
   6   2 -15     1278.79     1339.69    113.79 o
   8   2 -15      761.49      735.90     96.42 o
  -3   3 -15     1297.36     1274.81     74.25 o
  -1   3 -15     4782.37     4627.85    197.46 o
   1   3 -15     3118.91     3235.71    108.59 o
   3   3 -15     1996.92     1960.54    123.95 o
   5   3 -15     5181.20     5360.18    242.00 o
   7   3 -15     1464.84     1455.87    121.25 o
  -2   4 -15     3323.06     3299.25    140.30 o
   0   4 -15     4547.07     4657.56    138.81 o
   2   4 -15     4787.63     4976.51    165.38 o
   4   4 -15     3346.54     3473.11    197.23 o
   6   4 -15     3468.93     3921.12    210.65 o
   8   4 -15     2573.86     2703.60    267.83 o
  -3   5 -15     2369.29     2284.48    135.80 o
  -1   5 -15     2063.40     2162.19     77.31 o
   1   5 -15     6599.50     7039.22    226.55 o
   3   5 -15     2592.16     2706.79    139.17 o
   5   5 -15     3882.92     3799.87    219.80 o
   7   5 -15     3177.26     3136.32    290.77 o
  -2   6 -15     3484.82     3481.73    231.55 o
   0   6 -15     2526.92     2738.58    127.83 o
   2   6 -15     2476.35     2511.63     99.61 o
   4   6 -15     6720.26     7150.23    288.37 o
   6   6 -15     1759.96     1699.50    162.63 o
  -3   7 -15     2987.83     2841.94    279.74 o
  -1   7 -15     1289.77     1294.84     82.03 o
   1   7 -15     5045.88     5255.14    193.51 o
   3   7 -15     2680.56     2655.75    115.98 o
   5   7 -15     3468.74     3733.29    246.51 o
   7   7 -15     3389.96     3663.70    335.54 o
  -2   8 -15     3483.44     3519.23    176.66 o
   0   8 -15     1165.30     1263.02     65.17 o
   2   8 -15     1063.95     1182.33     54.56 o
   4   8 -15     3431.76     3494.55    250.40 o
  -1   9 -15     1607.18     1638.38    107.30 o
   1   9 -15     1290.28     1426.06     69.75 o
   3   9 -15      869.90      968.49     78.69 o
   5   9 -15     2485.68     2761.53    235.85 o
   7   9 -15      889.79      900.28    117.11 o
  -2  10 -15     1276.40     1175.69    123.02 o
   0  10 -15      154.57      171.81     38.97 o
   2  10 -15     1010.83     1034.57     93.49 o
   4  10 -15      485.00      582.42    100.56 o
  -1  11 -15      156.64      135.52     42.45 o
   1  11 -15      460.53      333.07     37.97 o
   3  11 -15      211.46      225.75     50.34 o
   5  11 -15       62.46       67.08     74.10 o
   0  12 -15      542.29      551.26     49.49 o
   2  12 -15      122.53       75.40     48.84 o
   4  12 -15      159.10      237.99     86.39 o
   1  13 -15      170.02       76.60    103.19 o
   3  13 -15     1451.17     1447.11    124.27 o
   2  14 -15     2347.44     2063.54    167.41 o
  -4   0 -14     5998.61     5456.22    328.72 o
  -2   0 -14     3167.57     3423.35    275.41 o
   0   0 -14     8446.24     8438.84    302.74 o
   2   0 -14     8768.65     9053.99    354.76 o
   4   0 -14      507.94      513.09     52.29 o
   6   0 -14     8552.52     9471.39    583.43 o
  -3   1 -14     2231.35     2136.07     86.96 o
  -1   1 -14     7819.58     7982.55    222.49 o
   1   1 -14     4648.10     4854.91    140.19 o
   3   1 -14     4525.55     4624.28    122.49 o
   5   1 -14     5221.35     5663.79    286.26 o
   7   1 -14     2707.52     2936.82    177.30 o
  -4   2 -14     2950.63     2736.79    130.65 o
  -2   2 -14     1418.80     1504.25     61.11 o
   0   2 -14     5028.87     5362.59    134.98 o
   2   2 -14     6160.55     6385.08    150.11 o
   4   2 -14     3080.51     3088.96    119.39 o
   6   2 -14     4793.08     5338.70    201.69 o
   8   2 -14     1352.07     1449.10    136.42 o
  -3   3 -14     1526.07     1401.67     64.15 o
  -1   3 -14     2357.72     2324.17     74.16 o
   1   3 -14     1070.59     1145.68     48.57 o
   3   3 -14     7796.89     7922.75    240.05 o
   5   3 -14     1962.68     2076.54    157.74 o
   7   3 -14     2387.46     2594.57    150.34 o
  -4   4 -14     1030.57     1023.16     80.14 o
  -2   4 -14      436.22      419.93     37.49 o
   0   4 -14     2859.15     2835.09     89.41 o
   2   4 -14     1338.28     1217.18     43.89 o
   4   4 -14     1292.16     1393.03    120.37 o
   6   4 -14     1324.74     1460.67     68.82 o
   8   4 -14      703.41      767.50    102.82 o
  -3   5 -14       92.97       54.33     29.59 o
  -1   5 -14     1095.20     1057.04     67.89 o
   1   5 -14      125.70      120.84     24.33 o
   3   5 -14     2577.93     2446.20     91.03 o
   5   5 -14       87.40       86.85     27.77 o
   7   5 -14       58.23        0.00     48.52 o
  -4   6 -14      138.68      112.22     47.93 o
  -2   6 -14      120.07      133.65     28.79 o
   0   6 -14      343.25      320.60     36.25 o
   2   6 -14      423.20      426.23     57.37 o
   4   6 -14      360.77      294.35     44.55 o
   6   6 -14      128.43       94.29     49.40 o
   8   6 -14      150.34       15.42     61.44 o
  -3   7 -14      852.18      864.57     71.24 o
  -1   7 -14      736.89      657.53     83.02 o
   1   7 -14     1133.97     1158.64     55.59 o
   3   7 -14      733.47      731.96     38.43 o
   5   7 -14      680.16      660.04     96.30 o
   7   7 -14     1138.40     1105.79    124.64 o
  -2   8 -14      591.72      542.00     53.30 o
   0   8 -14     3085.43     3211.83    158.05 o
   2   8 -14     1416.34     1478.48     57.39 o
   4   8 -14     3846.78     4056.03    221.81 o
   6   8 -14     1479.55     1604.33    156.23 o
  -3   9 -14     2166.55     1951.66    123.01 o
  -1   9 -14     1998.77     2211.11    161.55 o
   1   9 -14     4327.09     4622.38    179.87 o
   3   9 -14     5829.76     6107.00    249.02 o
   5   9 -14     1204.77     1259.02    112.85 o
   7   9 -14     3371.31     3496.93    298.17 o
  -2  10 -14     2360.55     2448.41    134.61 o
   0  10 -14     3824.02     3951.95    152.22 o
   2  10 -14     3368.86     3083.40    143.08 o
   4  10 -14     4790.58     4937.76    315.10 o
   6  10 -14     2525.99     2872.88    257.17 o
  -1  11 -14     4523.93     4299.25    216.49 o
   1  11 -14     4179.62     4505.65    245.53 o
   3  11 -14     3998.01     4349.30    222.93 o
   5  11 -14     2218.31     2047.33    186.83 o
  -2  12 -14     3055.60     2987.63    277.40 o
   0  12 -14     2079.51     1914.04    113.45 o
   2  12 -14     3766.88     3833.09    230.15 o
   4  12 -14     1301.93     1314.94    148.96 o
   6  12 -14     3011.26     3118.14    308.08 o
  -1  13 -14     3306.78     2950.09    197.72 o
   1  13 -14     1086.46      991.96    158.74 o
   3  13 -14     1184.18     1080.11     99.74 o
   5  13 -14     2812.61     2790.00    267.33 o
   0  14 -14      801.89      766.14     71.94 o
   2  14 -14     1541.68     1497.50    109.24 o
   4  14 -14      601.29      658.28    113.60 o
   1  15 -14      132.61      142.00     65.58 o
   3  15 -14      875.49      873.76     93.06 o
  -5   1 -13      725.38      687.07     64.57 o
  -3   1 -13      377.52      368.27     34.29 o
  -1   1 -13      261.84      273.46     24.26 o
   1   1 -13      361.81      394.15     22.61 o
   3   1 -13      695.28      712.43     44.29 o
   5   1 -13     1056.73     1138.99     47.41 o
   7   1 -13       12.24       22.89     35.99 o
   9   1 -13      501.30      512.92     62.26 o
  -4   2 -13      613.21      546.90     47.05 o
  -2   2 -13     4005.40     4173.21    107.64 o
   0   2 -13      357.60      336.39     21.85 o
   2   2 -13     2145.16     2209.06     65.92 o
   4   2 -13      981.88     1094.33     38.17 o
   6   2 -13      987.89     1071.83    152.72 o
   8   2 -13     1650.61     1697.02    115.08 o
  -5   3 -13     2526.50     2589.18    182.71 o
  -3   3 -13     2108.43     2142.36    105.67 o
  -1   3 -13     2706.16     2658.58     80.33 o
   1   3 -13     2895.54     3242.63     83.55 o
   3   3 -13     2826.78     2876.82     73.96 o
   5   3 -13     9163.94     9310.01    303.57 o
   7   3 -13     1358.29     1554.55     89.01 o
   9   3 -13     1688.85     1804.58    182.69 o
  -4   4 -13     2124.94     2207.35    105.17 o
  -2   4 -13     6913.09     7023.90    192.40 o
   0   4 -13     4695.28     4821.98    143.55 o
   2   4 -13     4255.76     4353.64    113.77 o
   4   4 -13     6149.60     6446.41    174.12 o
   6   4 -13     5367.66     5876.06    258.73 o
   8   4 -13     3205.24     3613.29    263.82 o
  -5   5 -13     1223.45     1038.11    150.91 o
  -3   5 -13     6301.24     6549.43    180.80 o
  -1   5 -13     4300.83     4431.26    136.08 o
   1   5 -13     7504.63     7827.47    187.99 o
   3   5 -13     6741.73     6828.40    200.13 o
   5   5 -13     5555.57     5850.68    279.81 o
   7   5 -13     7664.74     7934.89    543.68 o
  -4   6 -13     2235.05     2092.64    107.58 o
  -2   6 -13     3929.89     3788.09    126.60 o
   0   6 -13    10983.60    11468.69    302.06 o
   2   6 -13     1809.48     1860.03     55.61 o
   4   6 -13    12204.15    12482.23    490.16 o
   6   6 -13     4354.31     4548.81    268.58 o
   8   6 -13     2165.25     2367.19    229.84 o
  -3   7 -13     5563.31     5658.65    212.53 o
  -1   7 -13     2677.54     2647.04     98.89 o
   1   7 -13     8080.03     8501.31    277.20 o
   3   7 -13     5715.43     5930.38    200.21 o
   5   7 -13     1251.27     1273.92     80.95 o
   7   7 -13     4588.00     4650.24    363.50 o
  -4   8 -13      823.40      819.71     84.30 o
  -2   8 -13     1782.22     1812.07    111.44 o
   0   8 -13     5171.84     5337.45    160.44 o
   2   8 -13     2951.17     3004.88    158.96 o
   4   8 -13     6456.09     6231.28    287.95 o
   6   8 -13      545.53      625.81     92.29 o
   8   8 -13     1509.69     1535.62    180.43 o
  -3   9 -13     1728.61     1641.06     93.10 o
  -1   9 -13      656.16      570.74     59.22 o
   1   9 -13     3993.63     4183.84    195.57 o
   3   9 -13      965.21      888.88     91.60 o
   5   9 -13     1398.49     1388.29    121.50 o
   7   9 -13     1386.74     1319.83    136.05 o
  -4  10 -13      287.32      250.19     58.59 o
  -2  10 -13     1341.09     1294.78     72.48 o
   0  10 -13      391.33      369.81     38.15 o
   2  10 -13      467.62      442.36     30.96 o
   4  10 -13      699.73      620.54     74.35 o
   6  10 -13      467.19      529.64    115.48 o
  -3  11 -13       73.68      -40.13     40.13 o
  -1  11 -13      329.47      304.99     41.28 o
   1  11 -13      985.86      984.93     61.75 o
   3  11 -13     1081.10     1039.23     77.53 o
   5  11 -13      232.34      287.01     68.84 o
   7  11 -13       38.08       22.44     60.56 o
  -2  12 -13      237.70      214.30     60.40 o
   0  12 -13      406.08      383.31     42.78 o
   2  12 -13      953.12      776.11     76.82 o
   4  12 -13      190.21      259.80     92.79 o
   6  12 -13      667.36      692.51     97.68 o
  -1  13 -13     2564.39     2751.56    329.60 o
   1  13 -13      519.23      528.31     55.43 o
   3  13 -13     1461.50     1389.68    186.95 o
  -2  14 -13     1731.36     1697.64    121.72 o
   0  14 -13     1351.50     1390.61    108.54 o
   2  14 -13     2994.22     3114.32    165.79 o
   4  14 -13     1023.65     1051.37    136.30 o
   6  14 -13     1101.18      902.16    154.48 o
  -1  15 -13     3816.50     4198.36    342.80 o
   1  15 -13     1810.47     1564.10    125.29 o
   3  15 -13     1458.60     1369.49    121.53 o
   5  15 -13     2639.71     2508.88    286.26 o
   0  16 -13     1813.34     1627.46    136.89 o
   2  16 -13     2569.66     2505.93    188.82 o
   4  16 -13     1315.57     1530.23    193.10 o
  -6   0 -12     1637.28     1412.43    261.31 o
  -4   0 -12     4024.80     3927.73    247.58 o
  -2   0 -12    11237.54    11379.85    409.48 o
   0   0 -12     4008.39     4004.35    105.68 o
   2   0 -12    15824.60    16744.61    542.38 o
   4   0 -12     4243.03     4486.88    148.66 o
   6   0 -12    10132.74    10664.08    588.82 o
   8   0 -12     7364.37     7920.85    490.52 o
  -5   1 -12     5052.24     5054.82    191.26 o
  -3   1 -12     1807.93     1930.74     90.36 o
  -1   1 -12     5903.27     6033.68    127.01 o
   1   1 -12     4420.08     4534.79     91.06 o
   3   1 -12     8213.74     8642.80    168.91 o
   5   1 -12    11234.77    11528.79    293.24 o
   7   1 -12     2474.55     2879.63     96.29 o
   9   1 -12     6354.79     7049.89    324.24 o
  -6   2 -12     1608.68     1429.66     98.17 o
  -4   2 -12     3525.68     3386.42    115.79 o
  -2   2 -12     4724.06     4831.91    118.57 o
   0   2 -12     6623.89     6653.80    153.77 o
   2   2 -12    10258.90    10564.86    191.84 o
   4   2 -12     2541.25     2626.99     81.81 o
   6   2 -12     5132.64     5365.04    340.62 o
   8   2 -12     2933.13     3177.49    170.62 o
  -5   3 -12     2113.65     2025.98    127.92 o
  -3   3 -12     2211.13     2141.88     74.51 o
  -1   3 -12     7029.26     7303.41    170.37 o
   1   3 -12     5591.00     5809.03    136.04 o
   3   3 -12     5827.89     6464.24    254.91 o
   5   3 -12     2174.74     1459.50    533.21 o
   7   3 -12     1929.40     1964.77    111.86 o
   9   3 -12     1411.90     1508.13     99.04 o
  -4   4 -12     3335.65     3216.39    120.78 o
  -2   4 -12     1236.54     1183.41     48.64 o
   0   4 -12     6411.33     6717.57    141.01 o
   2   4 -12     2354.18     2338.20     72.23 o
   4   4 -12     1372.51     1503.12     64.05 o
   6   4 -12     1408.57     1502.89     86.02 o
   8   4 -12      396.28      396.47     73.23 o
  -5   5 -12       57.17       26.37     71.48 o
  -3   5 -12      183.29      151.14     25.53 o
  -1   5 -12     1959.86     1990.50     61.51 o
   1   5 -12      182.36      187.75     17.53 o
   3   5 -12      336.35      378.13     28.29 o
   5   5 -12      143.82       91.21     30.99 o
   7   5 -12      238.55      248.26     30.65 o
   9   5 -12      161.35       80.25     73.73 o
  -4   6 -12       51.83       16.21     33.58 o
  -2   6 -12      529.59      497.26     43.98 o
   0   6 -12       13.87       44.94     21.08 o
   2   6 -12       41.84       10.18     27.42 o
   4   6 -12      365.77      416.96     32.89 o
   6   6 -12      276.33      340.05     57.80 o
   8   6 -12      370.21      457.79     89.40 o
  -5   7 -12      441.31      326.97     60.30 o
  -3   7 -12     2539.39     2601.29     96.76 o
  -1   7 -12      334.72      377.95     51.29 o
   1   7 -12     1707.05     1772.06     54.74 o
   3   7 -12     2047.28     2150.65     83.75 o
   5   7 -12      254.36      255.61     31.59 o
   7   7 -12     1789.62     1869.40    141.19 o
  -4   8 -12     1950.92     1915.99    131.23 o
  -2   8 -12     1153.16     1175.23     60.99 o
   0   8 -12     7548.25     7934.86    210.08 o
   2   8 -12     1069.52     1208.66     84.58 o
   4   8 -12     4708.54     4501.98    211.11 o
   6   8 -12      378.92      517.35     80.62 o
   8   8 -12      537.21      490.89    113.98 o
  -5   9 -12      809.27      746.07     76.48 o
  -3   9 -12     4854.90     4932.89    232.44 o
  -1   9 -12     3228.55     3361.20    196.08 o
   1   9 -12     6128.23     6194.14    199.02 o
   3   9 -12     4987.84     4763.96    172.24 o
   5   9 -12      566.55      562.86     59.31 o
   7   9 -12     2907.93     2782.85    253.16 o
  -4  10 -12     2109.59     1970.25    114.99 o
  -2  10 -12     2710.72     2819.41    147.43 o
   0  10 -12     9162.88     9158.35    457.04 o
   2  10 -12     4048.45     3970.61    147.89 o
   4  10 -12     7111.67     7206.52    453.90 o
   6  10 -12     3835.47     4346.81    277.36 o
   8  10 -12     1639.67     1725.33    187.33 o
  -3  11 -12     2104.48     2013.76    120.71 o
  -1  11 -12     4636.75     4613.10    196.19 o
   1  11 -12     6793.04     7076.53    225.60 o
   3  11 -12     4265.98     4384.34    187.99 o
   5  11 -12     5857.72     6063.99    302.06 o
   7  11 -12     2435.84     2311.77    203.25 o
  -4  12 -12     1716.08     1752.73    152.53 o
  -2  12 -12     4352.28     4448.61    184.06 o
   0  12 -12      926.38     1067.40     72.12 o
   2  12 -12     7187.15     6965.05    312.04 o
   4  12 -12     3303.98     3253.68    235.85 o
   6  12 -12     3632.10     3684.01    303.06 o
  -3  13 -12      547.27      428.04     55.39 o
  -1  13 -12     3742.75     3597.33    173.46 o
   1  13 -12     1958.91     1944.36    199.93 o
   3  13 -12     1535.83     1675.43    108.90 o
   5  13 -12     4702.53     5114.18    404.63 o
   7  13 -12      856.26      759.22    141.19 o
  -2  14 -12     1402.98     1315.70     84.53 o
   0  14 -12      630.42      625.55     52.10 o
   2  14 -12     3239.14     3020.67    150.26 o
   4  14 -12      345.70      297.04     75.98 o
   6  14 -12     2027.73     2009.33    206.01 o
  -1  15 -12     1087.35     1145.64     80.74 o
   1  15 -12      462.19      337.47    140.31 o
   3  15 -12      575.52      553.49     89.28 o
   5  15 -12     1016.61     1042.22    159.62 o
   0  16 -12      286.04      292.96     71.35 o
   2  16 -12       51.47       15.74     54.80 o
   4  16 -12      361.98      272.59     93.92 o
   1  17 -12      617.89      546.15     73.31 o
   3  17 -12      265.50      234.09     79.68 o
  -5   1 -11      567.86      528.64     45.25 o
  -3   1 -11      711.23      670.68     32.38 o
  -1   1 -11      649.09      684.91     24.47 o
   1   1 -11     2527.46     2575.64     56.82 o
   3   1 -11      900.50      917.92     52.27 o
   5   1 -11     2008.92     2146.64     58.38 o
   7   1 -11      953.10      986.67     57.53 o
   9   1 -11      277.34      352.03     43.95 o
  -6   2 -11     1776.81     1590.88    111.89 o
  -4   2 -11      979.59      933.94     76.26 o
  -2   2 -11     4406.78     4643.81    104.78 o
   0   2 -11     1068.97     1177.68     29.97 o
   2   2 -11     7887.41     8176.27    150.53 o
   4   2 -11     2064.10     2073.09     50.83 o
   6   2 -11     5531.25     5617.13    194.46 o
   8   2 -11     2304.58     2451.37    161.44 o
  -5   3 -11     3408.66     3324.08    118.90 o
  -3   3 -11     4164.55     4252.88    114.93 o
  -1   3 -11     7343.86     7603.92    150.34 o
   1   3 -11     8711.16     8740.81    158.63 o
   3   3 -11     3690.03     3986.93    120.80 o
   5   3 -11     6766.44     3003.42   2093.51 o
   7   3 -11     2252.52     2412.13    155.61 o
   9   3 -11     1563.61     1761.44    153.22 o
  -6   4 -11     2252.65     2171.47    125.31 o
  -4   4 -11     4770.69     4868.35    144.24 o
  -2   4 -11    10197.76    10293.05    224.91 o
   0   4 -11     3651.80     3740.25     73.10 o
   2   4 -11     6087.70     6219.01    120.37 o
   4   4 -11     9232.93     9716.99    190.58 o
   6   4 -11     6026.20     6325.59    186.96 o
   8   4 -11     3644.02     3942.49    220.24 o
  -5   5 -11     2553.38     2579.13    117.33 o
  -3   5 -11     7431.00     7776.42    181.23 o
  -1   5 -11     4497.84     4867.23    123.96 o
   1   5 -11     6877.87     6915.63    141.83 o
   3   5 -11    12671.56    13300.25    278.94 o
   5   5 -11     5337.50     5409.14    161.82 o
   7   5 -11     5272.38     5833.78    389.45 o
   9   5 -11     1976.09     1967.96    192.47 o
  -6   6 -11     2957.72     2833.60    163.65 o
  -4   6 -11     4902.66     5022.96    149.26 o
  -2   6 -11     2674.00     2773.00     78.14 o
   0   6 -11    13783.87    14365.74    325.69 o
   2   6 -11     3228.95     3118.51     85.23 o
   4   6 -11     9911.89    10141.77    301.66 o
   6   6 -11     4308.08     4106.24    225.78 o
   8   6 -11     2860.98     2988.99    226.20 o
  -5   7 -11      907.13      768.47     72.05 o
  -3   7 -11     8423.86     8486.73    239.07 o
  -1   7 -11     2677.52     2664.82     84.03 o
   1   7 -11     5543.27     5550.94    173.94 o
   3   7 -11     7261.16     7086.77    203.54 o
   5   7 -11     2233.15     2365.54    173.52 o
   7   7 -11     8131.14     8569.48    518.85 o
   9   7 -11     2192.27     2096.35    208.02 o
  -4   8 -11     1906.91     1883.01     84.05 o
  -2   8 -11     3379.66     3375.05     93.03 o
   0   8 -11    10522.69    10874.02    319.90 o
   2   8 -11     2467.37     2654.02    115.60 o
   4   8 -11     7301.76     7071.46    492.66 o
   6   8 -11     1495.20     1690.98    131.53 o
   8   8 -11     1107.13      989.18    102.69 o
  -5   9 -11      413.60      331.42     55.24 o
  -3   9 -11     3471.72     3438.32    136.29 o
  -1   9 -11     2366.79     2353.44    123.41 o
   1   9 -11     5845.26     5873.89    158.81 o
   3   9 -11     2358.84     2297.96     90.75 o
   5   9 -11     2832.49     3170.92    188.33 o
   7   9 -11     1842.05     1705.90    150.34 o
  -4  10 -11      198.24      222.81     44.49 o
  -2  10 -11      593.45      694.28     49.62 o
   0  10 -11     1809.67     1780.76     59.47 o
   2  10 -11      898.97      967.73     93.85 o
   4  10 -11     2489.97     2634.89    158.99 o
   6  10 -11      566.42      591.70     78.49 o
   8  10 -11      586.94      546.56    125.14 o
  -5  11 -11       40.42       30.11     49.19 o
  -3  11 -11      177.77      178.33     41.27 o
  -1  11 -11      700.13      698.06     69.52 o
   1  11 -11     1206.16      963.05    267.11 o
   3  11 -11      640.10      590.62     55.48 o
   5  11 -11      137.76      131.91     63.70 o
   7  11 -11      429.91      391.08     84.39 o
  -4  12 -11      798.54      750.91     68.47 o
  -2  12 -11     1403.68     1460.26     71.35 o
   0  12 -11      387.00      381.16     32.97 o
   2  12 -11     1708.29     1618.23    233.78 o
   4  12 -11      269.53      216.29     59.81 o
   6  12 -11      875.03      933.76    103.57 o
  -3  13 -11      785.92      881.54     69.97 o
  -1  13 -11     3352.45     3285.34    120.31 o
   1  13 -11     1441.08     1490.41     77.03 o
   3  13 -11      582.10      618.96     68.37 o
   5  13 -11     3297.71     3360.38    257.17 o
   7  13 -11      212.54      287.76     89.28 o
  -2  14 -11     2576.08     2581.29    135.81 o
   0  14 -11     1549.82     1665.23     81.56 o
   2  14 -11     5908.76     6480.78    263.95 o
   4  14 -11      870.51      903.67    123.88 o
   6  14 -11     1954.20     2003.44    202.88 o
  -3  15 -11      854.72      792.34     74.94 o
  -1  15 -11     2893.60     2945.17    134.95 o
   1  15 -11     3728.58     3821.34    195.14 o
   3  15 -11     1909.60     1846.66    123.78 o
  -2  16 -11     2794.97     2814.48    195.42 o
   0  16 -11     1022.83     1098.78    156.92 o
   2  16 -11     4851.08     5139.25    265.34 o
   4  16 -11     2883.10     2917.26    255.79 o
  -1  17 -11     2772.05     2895.25    162.42 o
   1  17 -11     1828.72     1940.39    156.86 o
   3  17 -11     3527.22     3571.49    239.24 o
   5  17 -11     2696.47     2558.41    307.95 o
   0  18 -11     2715.05     2638.86    215.81 o
   2  18 -11     1077.86     1180.14    116.34 o
  -6   0 -10     4059.24     3912.72    293.91 o
  -4   0 -10     3840.57     4065.62    217.11 o
  -2   0 -10    14048.17    14386.22    445.44 o
   0   0 -10     7522.05     7599.45    270.32 o
   2   0 -10    21266.55    20943.64    751.78 o
   4   0 -10     7874.34     8171.74    228.83 o
   6   0 -10     5167.52     5226.52    411.27 o
   8   0 -10     8976.15     9781.22    567.63 o
  -7   1 -10     1119.18     1028.25    110.96 o
  -5   1 -10     9270.10     9436.89    409.50 o
  -3   1 -10     1484.31     1404.70     41.37 o
  -1   1 -10    14139.31    14281.62    267.04 o
   1   1 -10    19031.93    19454.13    318.56 o
   3   1 -10     7114.29     7418.92    145.88 o
   5   1 -10    11445.13    11673.10    280.24 o
   7   1 -10     2453.39     2496.46    167.27 o
   9   1 -10     4309.78     4596.07    242.22 o
  -6   2 -10     2874.73     2848.54    163.75 o
  -4   2 -10     5476.77     5423.21    153.07 o
  -2   2 -10     6313.81     6604.41    145.96 o
   0   2 -10     6179.07     6286.08    110.38 o
   2   2 -10    13625.24    13724.74    304.87 o
   4   2 -10     4313.18     4398.71    126.04 o
   6   2 -10     6045.92     6080.61    166.68 o
   8   2 -10     4948.29     5130.37    220.08 o
  -7   3 -10     1490.80     1244.65    120.99 o
  -5   3 -10     2408.83     2563.96     96.60 o
  -3   3 -10     3255.69     3401.20     97.59 o
  -1   3 -10    12842.05    13207.96    227.81 o
   1   3 -10     3670.82     3899.40     93.28 o
   3   3 -10     4810.79     4738.03    158.94 o
   5   3 -10     2781.01     1661.59    831.19 o
   7   3 -10     1743.06     1795.66     82.94 o
   9   3 -10     2818.62     2983.72    163.60 o
  -6   4 -10      244.41      246.38     40.76 o
  -4   4 -10     1934.35     1959.48     63.64 o
  -2   4 -10     1664.24     1722.86     43.26 o
   0   4 -10     1265.61     1351.88     33.81 o
   2   4 -10     7635.61     8063.16    206.25 o
   4   4 -10     1104.10     1069.68     43.20 o
   6   4 -10     3952.01     4177.65    184.57 o
   8   4 -10      835.51      896.61     59.56 o
  -5   5 -10      137.57       64.27     32.03 o
  -3   5 -10      732.47      670.61     32.64 o
  -1   5 -10      822.60      772.46     32.67 o
   1   5 -10     1593.44     1598.61     37.83 o
   3   5 -10      559.53      602.64     19.83 o
   5   5 -10     2532.79     2569.28     67.16 o
   7   5 -10       31.06       24.37     20.98 o
   9   5 -10      704.44      706.03     65.19 o
  -6   6 -10      611.52      552.54     74.06 o
  -4   6 -10       22.94       57.79     26.56 o
  -2   6 -10      167.45      176.26     17.00 o
   0   6 -10     1317.49     1325.31     34.49 o
   2   6 -10      316.65      347.43     35.74 o
   4   6 -10      952.72      964.48     49.92 o
   6   6 -10       72.34       78.17     35.48 o
   8   6 -10      214.68      229.57     32.74 o
  -5   7 -10      267.85      233.73     75.48 o
  -3   7 -10     1848.36     1850.91     60.35 o
  -1   7 -10     2192.54     2263.30     61.42 o
   1   7 -10     1699.18     1755.51     46.44 o
   3   7 -10     2505.49     2385.83     73.90 o
   5   7 -10       73.82       54.54     23.76 o
   7   7 -10     1812.39     1785.64    135.79 o
   9   7 -10      255.71      237.73     88.65 o
  -6   8 -10     1351.42     1323.22    113.83 o
  -4   8 -10     2861.00     2945.80    125.15 o
  -2   8 -10      920.05      963.12     36.71 o
   0   8 -10     5862.62     6004.81    129.85 o
   2   8 -10     3122.38     2992.59     75.07 o
   4   8 -10     3010.60     3194.16    192.44 o
   6   8 -10     3595.55     3619.71    189.84 o
   8   8 -10      536.58      542.18     87.14 o
  -5   9 -10     1513.96     1534.32     83.80 o
  -3   9 -10     5123.87     5089.50    143.83 o
  -1   9 -10     4109.69     4129.71    102.24 o
   1   9 -10     4621.26     4475.92    359.28 o
   3   9 -10     8450.49     8445.34    254.86 o
   5   9 -10     1916.36     1863.70    102.68 o
   7   9 -10     5773.05     6093.70    359.24 o
   9   9 -10     2604.70     2570.69    318.73 o
  -4  10 -10     4548.50     4340.93    164.41 o
  -2  10 -10     3613.46     3920.02    121.67 o
   0  10 -10     9080.13     9607.82    247.89 o
   2  10 -10     7593.25     7273.88    234.84 o
   4  10 -10     2871.56     2854.70    162.75 o
   6  10 -10     4239.88     4644.98    276.98 o
   8  10 -10     2662.01     2628.12    214.54 o
  -5  11 -10     3245.47     3195.70    174.98 o
  -3  11 -10     3452.49     3458.14    229.08 o
  -1  11 -10     3547.46     3792.04    103.21 o
   1  11 -10     8840.30     5196.48   2989.83 o
   3  11 -10     5376.04     5526.11    183.23 o
   5  11 -10     5399.38     5751.15    305.69 o
   7  11 -10     2107.67     2167.07    174.92 o
  -4  12 -10     1703.24     1475.45     90.85 o
  -2  12 -10     6084.04     6145.09    345.46 o
   0  12 -10     2847.98     2851.27    101.03 o
   2  12 -10     7785.04     7660.95    272.48 o
   4  12 -10     6365.86     6662.09    320.99 o
   6  12 -10     3252.49     3221.71    228.71 o
   8  12 -10     3669.15     3645.14    373.91 o
  -3  13 -10     1452.19     1392.40     87.00 o
  -1  13 -10     4400.51     4721.64    170.38 o
   1  13 -10     3513.81     3735.53    134.66 o
   3  13 -10     2172.42     2183.69    123.01 o
   5  13 -10     9712.56     9969.81    657.41 o
   7  13 -10     1416.99     1395.81    160.12 o
  -4  14 -10      959.09      954.33     78.63 o
  -2  14 -10     2340.90     2227.98    184.94 o
   0  14 -10      761.67      875.21     51.81 o
   2  14 -10     2871.04     3085.27    148.30 o
   4  14 -10     2511.93     2417.09    173.66 o
   6  14 -10     1451.91     1672.54    188.58 o
  -3  15 -10      538.52      449.88     98.43 o
  -1  15 -10     2678.15     2801.98    158.19 o
   1  15 -10      581.61      525.30     37.14 o
   3  15 -10     1020.86      992.36     84.28 o
   5  15 -10      701.20      787.68    108.71 o
  -2  16 -10      266.63      256.79    106.60 o
   0  16 -10        2.01       16.23     30.13 o
   2  16 -10      473.98      484.12     56.28 o
   4  16 -10      100.36      229.84     77.36 o
   6  16 -10      315.13      179.55     89.78 o
  -1  17 -10      314.28      258.14     45.61 o
   1  17 -10      702.88      740.36     48.33 o
   3  17 -10      687.48      440.74     58.95 o
   5  17 -10      180.29      137.68     85.77 o
   0  18 -10      944.01      991.87     65.06 o
   2  18 -10      641.64      551.57     76.85 o
   4  18 -10     1287.82     1135.76    158.36 o
   1  19 -10      907.01      981.80    193.22 o
   3  19 -10     1809.31     1833.67    156.74 o
  -7   1  -9       20.16       12.54     59.94 o
  -5   1  -9      596.55      578.95     71.53 o
  -3   1  -9     2351.87     2372.28     55.20 o
  -1   1  -9     3017.74     3092.62     60.72 o
   1   1  -9     2042.86     1977.05     46.29 o
   3   1  -9      398.39      409.13     15.17 o
   5   1  -9      903.33      863.60     28.80 o
   7   1  -9      308.79      301.27     23.87 o
   9   1  -9      252.40      207.35     40.68 o
  -6   2  -9     2235.81     2241.55    127.77 o
  -4   2  -9      597.00      560.00     77.36 o
  -2   2  -9     6105.80     6229.76    136.06 o
   0   2  -9     4174.29     4266.99     74.43 o
   2   2  -9     6457.56     6269.49    134.55 o
   4   2  -9    10372.34    10480.59    209.54 o
   6   2  -9       13.12       32.53     11.53 o
   8   2  -9     1972.63     2024.23     92.95 o
  10   2  -9      133.92      119.47     54.40 o
  -7   3  -9      763.41      762.55     92.97 o
  -5   3  -9     2970.15     3150.41    120.15 o
  -3   3  -9     7612.86     7524.32    156.13 o
  -1   3  -9    11204.72    11441.46    188.75 o
   1   3  -9     9873.50     9881.22    185.87 o
   3   3  -9     3530.66     3443.54    151.93 o
   5   3  -9     5135.44     5099.29    351.05 o
   7   3  -9     2543.56     2775.99     96.87 o
   9   3  -9      803.60      794.97     63.61 o
  -6   4  -9     3518.07     3402.19    160.12 o
  -4   4  -9     6275.05     6346.89    187.88 o
  -2   4  -9     7996.73     8291.09    156.71 o
   0   4  -9    14222.58    14648.76    236.43 o
   2   4  -9     7522.46     7283.50    142.58 o
   4   4  -9    12637.21    12753.62    424.69 o
   6   4  -9     6945.31     6640.04   1055.31 o
   8   4  -9     2746.63     3002.36    133.23 o
  -7   5  -9     4484.76     4490.79    271.01 o
  -5   5  -9     3035.68     3064.37    162.31 o
  -3   5  -9     8197.56     8336.61    173.22 o
  -1   5  -9    14408.30    14822.92    253.16 o
   1   5  -9     8979.77     9179.72    196.09 o
   3   5  -9    16847.47    16522.70    424.11 o
   5   5  -9     4868.90     4912.55    161.90 o
   7   5  -9     8408.81     8625.91    335.90 o
   9   5  -9     2874.96     2821.53    156.93 o
  -6   6  -9     1879.81     1861.85    269.90 o
  -4   6  -9     9747.39     9869.92    278.77 o
  -2   6  -9     3661.10     3611.92     79.40 o
   0   6  -9    25042.00    25490.52    480.09 o
   2   6  -9     7429.77     7595.27    268.97 o
   4   6  -9     7888.51     8018.87    317.73 o
   6   6  -9    19062.04    19480.54    504.35 o
   8   6  -9     1521.42     1599.63     93.12 o
  -7   7  -9     5095.78     5347.30    296.99 o
  -5   7  -9      938.37      925.40     54.91 o
  -3   7  -9     6757.35     6823.15    162.90 o
  -1   7  -9     6461.98     6650.68    130.91 o
   1   7  -9     4718.13     4785.70    141.75 o
   3   7  -9    21788.87    21415.22    534.13 o
   5   7  -9     4826.20     4729.61    275.48 o
   7   7  -9     8880.69     9147.46    383.55 o
   9   7  -9     2629.77     2678.56    152.37 o
  -6   8  -9     2511.45     2450.82    193.41 o
  -4   8  -9     4394.62     4871.09    185.43 o
  -2   8  -9     1760.48     1788.39     56.44 o
   0   8  -9     5594.89     5757.92    160.94 o
   2   8  -9     3068.37     2992.07     87.98 o
   4   8  -9     5072.69     5194.08    258.13 o
   6   8  -9     4856.09     4851.19    233.95 o
  -5   9  -9      539.38      553.62     68.43 o
  -3   9  -9     5518.81     5582.50    149.64 o
  -1   9  -9      733.34      750.60     30.88 o
   1   9  -9     2698.42     2701.84     74.48 o
   3   9  -9     2596.92     2532.48     77.87 o
   5   9  -9      795.49      774.51     53.53 o
   7   9  -9     2204.03     2260.66    120.63 o
   9   9  -9      515.47      387.32    112.47 o
  -6  10  -9     1688.48     1564.39    156.73 o
  -4  10  -9      738.01      729.20     53.07 o
  -2  10  -9      631.31      669.18     45.44 o
   0  10  -9     1315.58     1350.31     95.09 o
   2  10  -9     2031.33     1999.51     74.53 o
   4  10  -9     3255.78     3415.30    159.62 o
   6  10  -9      379.04      410.75     45.92 o
   8  10  -9      397.47      413.63     58.55 o
  -5  11  -9      420.62      321.73     65.59 o
  -3  11  -9      846.13      795.21     51.07 o
  -1  11  -9     1130.92     1120.83     42.64 o
   1  11  -9      420.86      243.84    146.83 o
   3  11  -9      563.16      561.16     49.48 o
   5  11  -9      663.02      685.66     83.13 o
   7  11  -9      460.08      365.66     53.81 o
  -4  12  -9     1119.32     1116.49     63.74 o
  -2  12  -9      649.17      626.24     60.81 o
   0  12  -9       96.53      118.10     18.01 o
   2  12  -9     2744.40     2529.03    178.30 o
   4  12  -9      427.15      339.67     75.23 o
   6  12  -9      388.72      380.36     58.08 o
   8  12  -9      363.82      336.16     61.16 o
  -5  13  -9      929.71      997.20     81.44 o
  -3  13  -9      855.60      898.75     94.48 o
  -1  13  -9     1072.82     1165.43     67.34 o
   1  13  -9     1999.28     1517.32    639.67 o
   3  13  -9      290.80      288.59     50.68 o
   5  13  -9     3077.02     3213.27    214.10 o
   7  13  -9      218.01      324.49     66.32 o
  -4  14  -9      645.79      533.52     92.21 o
  -2  14  -9     5774.47     5873.24    227.08 o
   0  14  -9      710.47      793.39     47.31 o
   2  14  -9     4499.50     4507.67    208.49 o
   4  14  -9     3104.64     3222.21    220.81 o
   6  14  -9     1184.39     1228.74    101.38 o
  -3  15  -9     2417.02     2314.08    122.13 o
  -1  15  -9     2620.29     2843.70    139.80 o
   1  15  -9     7736.54     8563.23    371.59 o
   3  15  -9     2086.08     2161.21    109.03 o
   5  15  -9     6054.19     6433.88    337.25 o
   7  15  -9     1203.39      903.71    132.60 o
  -4  16  -9     1523.39     1490.08    109.42 o
  -2  16  -9     5961.83     6192.02    265.00 o
   0  16  -9     2529.61     2864.07    156.48 o
   2  16  -9     4850.96     4908.55    236.50 o
   4  16  -9     3716.98     3532.92    274.47 o
   6  16  -9     1493.73     1434.51    126.75 o
  -3  17  -9     1836.85     1870.51    131.36 o
  -1  17  -9     3695.44     3915.73    225.08 o
   1  17  -9     4032.23     4107.09    197.21 o
   3  17  -9     3699.55     3779.25    205.16 o
   5  17  -9     2190.28     2430.08    172.98 o
  -2  18  -9      705.48      761.64    101.85 o
   0  18  -9     2965.50     2939.16    181.21 o
   2  18  -9     3330.21     3488.63    218.29 o
   4  18  -9     2301.59     2114.53    277.61 o
  -1  19  -9     2565.10     2438.02    167.28 o
   1  19  -9      660.13      708.25    106.96 o
   3  19  -9     2364.31     2472.17    196.29 o
   2  20  -9      863.87      777.96    119.37 o
  -6   0  -8     4963.50     4828.67    295.04 o
  -4   0  -8     1661.97     1624.88     88.51 o
  -2   0  -8    35743.81    36203.57   1292.89 o
   0   0  -8    10817.08    11385.19    321.81 o
   2   0  -8    22668.69    22935.58    558.58 o
   4   0  -8    29016.85    28001.52    956.18 o
   6   0  -8     4816.18     4873.61    179.34 o
   8   0  -8    14586.76    14968.63    686.87 o
  10   0  -8      720.04      781.67     93.41 o
  -7   1  -8     1077.61      891.12     82.38 o
  -5   1  -8     9446.54     9783.84    420.61 o
  -3   1  -8    10552.06    11128.12    245.90 o
  -1   1  -8     8268.54     8495.70    148.68 o
   1   1  -8    36921.80    37522.32    582.87 o
   3   1  -8     5857.29     5809.27    109.93 o
   5   1  -8    19659.57    19469.72    531.05 o
   7   1  -8     4479.14     4686.49    145.58 o
   9   1  -8     2856.11     3078.99    150.75 o
  -6   2  -8     3972.58     4075.14    174.10 o
  -4   2  -8     2206.81     2331.47     79.10 o
  -2   2  -8    12837.37    12849.62    235.21 o
   0   2  -8    12324.68    12691.06    196.21 o
   2   2  -8    14262.43    13913.25    298.00 o
   4   2  -8    10569.07    10377.31    262.03 o
   6   2  -8     5012.44     5006.35    152.35 o
   8   2  -8     4457.43     4621.41    283.00 o
  10   2  -8     1103.31     1023.21     89.06 o
  -7   3  -8     1438.10     1385.50     99.39 o
  -5   3  -8     3920.47     4011.41    146.02 o
  -3   3  -8     2531.17     2540.26     76.50 o
  -1   3  -8    11806.09    12191.89    200.38 o
   1   3  -8     7034.93     6912.09    136.67 o
   3   3  -8     4734.92     4859.97    113.18 o
   5   3  -8     4300.72     4428.85    103.69 o
   7   3  -8     3193.90     3242.89     96.75 o
   9   3  -8     2395.94     2579.00    138.54 o
  -6   4  -8     1585.50     1527.66    110.47 o
  -4   4  -8     4431.37     4475.54    145.67 o
  -2   4  -8     1862.65     1922.96     42.50 o
   0   4  -8     1638.59     1582.59     35.06 o
   2   4  -8     3957.81     3676.62    276.69 o
   4   4  -8     3639.37     3656.63     93.00 o
   6   4  -8     1429.63     1491.71     48.67 o
   8   4  -8      619.51      696.37     64.20 o
  10   4  -8      606.37      389.70     89.78 o
  -7   5  -8      155.10      203.84     82.95 o
  -5   5  -8     2170.58     2043.40     84.16 o
  -3   5  -8      480.07      462.64     21.44 o
  -1   5  -8     1353.86     1357.64     36.03 o
   1   5  -8      547.77      594.93     16.46 o
   3   5  -8      841.82      880.66     84.32 o
   5   5  -8      284.92      306.97     20.09 o
   7   5  -8      674.80      663.48     69.11 o
   9   5  -8     1026.76      975.54     65.62 o
  -6   6  -8      222.15      190.37    101.31 o
  -4   6  -8      340.90      265.40     23.09 o
  -2   6  -8      208.14      219.00     16.24 o
   0   6  -8     3216.10     3325.11     59.95 o
   2   6  -8      506.04      503.95     24.36 o
   4   6  -8     1079.51     1041.89     44.94 o
   6   6  -8      212.98      239.48     18.46 o
   8   6  -8       89.59      128.27     34.61 o
  -7   7  -8      740.77      804.01     78.25 o
  -5   7  -8      903.05      892.74     92.41 o
  -3   7  -8     2742.07     2791.09     77.11 o
  -1   7  -8     2775.72     2835.04     56.63 o
   1   7  -8     1008.32      932.80    103.63 o
   3   7  -8     4264.78     4180.49    159.13 o
   5   7  -8       75.48       43.49     24.26 o
   7   7  -8     1502.04     1441.83     59.08 o
   9   7  -8      630.98      534.40     66.57 o
  -6   8  -8     1226.23     1167.10     96.42 o
  -4   8  -8     5611.37     5721.91    153.35 o
  -2   8  -8      670.82      658.03     22.74 o
   0   8  -8    10805.78    10987.04    297.20 o
   2   8  -8     5846.64     5737.37    163.08 o
   4   8  -8     4226.76     4461.63    229.63 o
   6   8  -8     2970.41     2815.89    104.30 o
   8   8  -8      189.04      236.28     41.06 o
  -7   9  -8     3757.07     3653.71    267.14 o
  -5   9  -8     1983.83     1865.52    125.51 o
  -3   9  -8     4077.82     4170.63    105.80 o
  -1   9  -8    10633.72    10664.08    283.39 o
   1   9  -8     4584.89     2899.36   1201.67 o
   3   9  -8    15272.87    14801.49    360.41 o
   5   9  -8     2100.07     2036.52    127.05 o
   7   9  -8     3449.20     3493.12    129.01 o
   9   9  -8     1838.60     1726.04    136.99 o
  -6  10  -8     3308.42     3249.04    196.51 o
  -4  10  -8     4226.79     4328.06    147.23 o
  -2  10  -8     6299.07     6545.29    151.40 o
   0  10  -8    10085.35    10282.96    281.27 o
   2  10  -8     3577.03     3426.36     96.75 o
   4  10  -8     6004.82     5946.06    185.49 o
   6  10  -8     9605.02     9832.89    351.17 o
   8  10  -8     3123.30     3065.71    181.22 o
  -5  11  -8     3226.86     3501.42    193.16 o
  -3  11  -8     4300.26     4513.51    199.28 o
  -1  11  -8     4249.53     4424.14    117.29 o
   1  11  -8     9139.03     8933.75    258.36 o
   3  11  -8     4989.08     5015.49    177.42 o
   5  11  -8     9116.19     9278.41    266.29 o
   7  11  -8     4946.51     5192.69    205.31 o
  -6  12  -8     4000.83     3791.89    300.18 o
  -4  12  -8     1748.49     1658.13     75.51 o
  -2  12  -8    10155.52    10155.77    289.11 o
   0  12  -8     2628.56     2792.78    201.55 o
   2  12  -8     8665.75     8604.05    280.55 o
   4  12  -8     6539.54     6567.17    207.33 o
   6  12  -8     2697.51     2763.39    155.98 o
   8  12  -8     6306.47     6326.66    343.16 o
  -5  13  -8     4262.97     4318.81    258.64 o
  -3  13  -8     3498.00     3400.05    133.26 o
  -1  13  -8     1909.23     1912.54     89.14 o
   1  13  -8    11364.50     6330.50   3834.90 o
   3  13  -8     2999.23     3074.01    107.24 o
   5  13  -8     5804.96     5845.53    225.69 o
   7  13  -8     1891.52     1811.08    127.62 o
  -4  14  -8     1185.37     1039.71     70.32 o
  -2  14  -8     3058.19     3081.72    121.66 o
   0  14  -8     2170.28     2232.11     85.27 o
   2  14  -8     5522.09     5711.15    200.69 o
   4  14  -8     2207.92     2210.01    115.39 o
   6  14  -8      566.03      674.02     66.62 o
  -5  15  -8     1276.33     1135.33     98.79 o
  -3  15  -8      740.93      770.49     78.08 o
  -1  15  -8     2329.59     2241.88     92.12 o
   1  15  -8      513.66      509.94     36.42 o
   3  15  -8       94.48       65.52     28.81 o
   5  15  -8      845.49      865.99     71.12 o
   7  15  -8      511.69      576.55     91.39 o
  -4  16  -8      234.98      210.40     47.86 o
  -2  16  -8      145.19      100.86     31.55 o
   0  16  -8      686.12      678.79     88.27 o
   2  16  -8      545.75      599.28     58.41 o
   4  16  -8      268.68      275.01     56.15 o
   6  16  -8      110.32       70.45     58.16 o
  -3  17  -8      582.51      475.76     59.77 o
  -1  17  -8       96.76       88.10     58.87 o
   1  17  -8      257.93      278.47     29.85 o
   3  17  -8       93.59      117.10     41.37 o
   5  17  -8      178.20      140.77     56.99 o
  -2  18  -8      102.49       11.70     47.84 o
   0  18  -8      712.10      812.49     58.52 o
   2  18  -8      618.34      664.92    114.92 o
   4  18  -8      382.95      403.23     70.33 o
  -1  19  -8     1583.75     1439.43     98.32 o
   1  19  -8      919.47     1050.34     70.37 o
   3  19  -8     1344.64     1347.04    121.54 o
   0  20  -8     3515.33     3663.45    267.78 o
   2  20  -8     1847.93     1927.51    186.95 o
  -7   1  -7      321.39      219.62     55.05 o
  -5   1  -7     1491.42     1439.97     78.21 o
  -3   1  -7     2688.94     2818.02     79.12 o
  -1   1  -7     2393.49     2384.24     47.62 o
   1   1  -7     4277.76     4261.48     77.15 o
   3   1  -7      261.64      299.93     15.41 o
   5   1  -7     3139.24     3157.85     76.38 o
   7   1  -7     1181.96     1262.24     46.94 o
   9   1  -7      125.08      133.48     35.33 o
  -8   2  -7      655.90      616.59     96.91 o
  -6   2  -7     2258.74     2399.85    104.12 o
  -4   2  -7     2085.90     2218.74     70.27 o
  -2   2  -7     9302.16     9931.05    193.11 o
   0   2  -7    10268.27    10638.14    159.89 o
   2   2  -7    10216.00    10213.99    188.96 o
   4   2  -7     9202.36     8866.27    201.71 o
   6   2  -7     1299.99     1285.68     36.89 o
   8   2  -7     1461.23     1489.41     76.13 o
  10   2  -7      524.21      431.42     63.61 o
  -7   3  -7     1021.13     1081.36     94.10 o
  -5   3  -7     5610.79     5840.67    263.82 o
  -3   3  -7    10181.49    10762.77    226.72 o
  -1   3  -7     9581.60     9587.97    149.71 o
   1   3  -7    19458.92    19555.50    348.33 o
   3   3  -7     5956.68     5688.34    106.87 o
   5   3  -7    12089.76    12273.51    362.09 o
   7   3  -7     3093.26     3219.24    118.56 o
   9   3  -7     2636.46     2528.37    133.29 o
  -8   4  -7     1967.03     1934.64    157.21 o
  -6   4  -7     1819.72     1863.35     91.73 o
  -4   4  -7     9206.61     9758.08    259.60 o
  -2   4  -7    12094.09    12302.59    241.69 o
   0   4  -7     8288.29     7928.92    123.12 o
   2   4  -7    16524.19    16198.60    678.67 o
   4   4  -7    16176.74    16192.25    337.31 o
   6   4  -7     4568.68     4795.80     97.91 o
   8   4  -7     3142.69     3298.98    105.87 o
  10   4  -7     3344.67     3189.13    285.44 o
  -7   5  -7     4268.52     4117.26    273.47 o
  -5   5  -7     3854.79     3925.88    121.81 o
  -3   5  -7     9020.10     9235.86    170.53 o
  -1   5  -7    12619.11    12330.74    197.15 o
   1   5  -7     3597.74     3172.08    152.41 o
   3   5  -7    32634.86    30602.33    919.61 o
   5   5  -7    10924.63    10784.29    217.44 o
   7   5  -7     5313.54     5473.60    140.47 o
   9   5  -7     4501.73     4797.89    208.96 o
  -6   6  -7     1400.38     1480.85     84.74 o
  -4   6  -7    15609.47    16148.29    390.10 o
  -2   6  -7     8264.37     8562.90    147.63 o
   0   6  -7    16315.81    16160.56    372.00 o
   2   6  -7    12274.29    11200.51    277.67 o
   4   6  -7     7620.53     7576.67    168.72 o
   6   6  -7    18785.36    19334.83    449.45 o
   8   6  -7     2460.81     2551.41     95.17 o
  -7   7  -7     5876.43     5534.61    300.75 o
  -5   7  -7     2649.80     2790.65    169.26 o
  -3   7  -7     7318.30     7524.72    162.24 o
  -1   7  -7    23133.35    23915.96    452.41 o
   1   7  -7     4031.90     4074.29     87.64 o
   3   7  -7    20370.43    19614.56    646.46 o
   5   7  -7     2084.11     2094.93     48.01 o
   7   7  -7     5387.29     5253.09    169.22 o
   9   7  -7     3082.85     3098.70    141.18 o
  -6   8  -7     3691.22     4037.18    169.27 o
  -4   8  -7     6839.21     7392.66    168.87 o
  -2   8  -7     2694.51     2738.36     57.65 o
   0   8  -7    10000.48     9861.01    191.10 o
   2   8  -7     8273.06     7781.85    212.17 o
   4   8  -7     4450.92     4348.74    104.46 o
   6   8  -7     7424.35     7559.69    188.20 o
   8   8  -7     1352.42     1414.62     65.31 o
  -7   9  -7     2019.32     1834.63    150.51 o
  -5   9  -7     1109.75     1114.37     63.18 o
  -3   9  -7     3758.63     3856.90     90.92 o
  -1   9  -7     4852.59     4952.96    103.32 o
   1   9  -7     3238.97     3334.97    102.72 o
   3   9  -7     4638.42     4383.10    101.42 o
   5   9  -7     3614.66     3460.83    106.29 o
   7   9  -7     3778.35     3767.32    132.03 o
   9   9  -7     1170.56     1123.17    109.07 o
  -6  10  -7     1776.83     1721.11    117.35 o
  -4  10  -7      612.94      595.53     28.05 o
  -2  10  -7      726.15      799.94     35.02 o
   0  10  -7     4322.15     4391.81     96.42 o
   2  10  -7     2145.48     2166.51     70.82 o
   4  10  -7      555.11      594.19     52.04 o
   6  10  -7      813.27      797.15    155.17 o
   8  10  -7      149.19      151.92     35.92 o
  -5  11  -7     1272.37     1322.37     89.01 o
  -3  11  -7      791.67      754.21     49.88 o
  -1  11  -7      624.04      609.10     32.72 o
   1  11  -7      156.78      118.80     39.58 o
   3  11  -7      547.78      554.22     30.63 o
   5  11  -7      889.39      909.02     42.31 o
   7  11  -7     1408.55     1361.50     65.52 o
  -6  12  -7      605.94      557.34     77.27 o
  -4  12  -7      768.37      832.60     67.54 o
  -2  12  -7     1908.58     1870.48     83.27 o
   0  12  -7     1583.88     1602.70     76.10 o
   2  12  -7     1212.68     1234.49     51.84 o
   4  12  -7     1992.45     1970.42     89.46 o
   6  12  -7      195.65      161.47     57.18 o
   8  12  -7      865.85      733.12     78.52 o
  -5  13  -7     2188.14     2376.18    146.64 o
  -3  13  -7     1912.44     1865.96     92.78 o
  -1  13  -7     2627.24     2688.53     82.49 o
   1  13  -7     4037.00     4107.37    132.88 o
   3  13  -7      160.43      143.97     27.31 o
   5  13  -7     2800.56     2922.02    137.57 o
   7  13  -7     1182.27     1230.85    133.47 o
  -6  14  -7     3916.16     3670.30    410.77 o
  -4  14  -7     1340.87     1385.61    108.07 o
  -2  14  -7     8251.72     8541.24    346.03 o
   0  14  -7     2260.96     2349.98     65.28 o
   2  14  -7     2671.03     2778.36     78.96 o
   4  14  -7     2707.36     2981.68    128.98 o
   6  14  -7      886.58      858.58    145.26 o
  -5  15  -7     4281.32     4746.79    310.30 o
  -3  15  -7     3438.15     3426.00    135.88 o
  -1  15  -7     2369.56     2425.20     99.88 o
   1  15  -7     9338.73     9951.59    285.00 o
   3  15  -7     1581.55     1610.51     73.46 o
   5  15  -7     4665.48     5061.22    250.77 o
   7  15  -7     1610.30     1719.74    140.68 o
  -4  16  -7     1232.04     1224.33     86.09 o
  -2  16  -7     6300.32     6633.40    260.99 o
   0  16  -7     2749.48     2964.56    140.24 o
   2  16  -7     4146.60     4512.70    121.32 o
   4  16  -7     6055.39     6444.15    273.96 o
   6  16  -7     1713.29     1752.61    139.93 o
  -3  17  -7     2070.19     2011.25    147.97 o
  -1  17  -7     2313.41     2351.84    105.13 o
   1  17  -7     3964.81     4329.02    174.21 o
   3  17  -7     3593.89     3530.78    137.61 o
   5  17  -7     3776.87     3607.86    215.06 o
  -2  18  -7     1559.91     1604.26    134.10 o
   0  18  -7     5252.85     5382.79    237.80 o
   2  18  -7     4074.90     4180.83    150.44 o
   4  18  -7     1892.73     1574.59    156.73 o
  -3  19  -7     1105.41     1158.32    109.82 o
  -1  19  -7     3488.06     3643.08    179.74 o
   1  19  -7     2251.84     2388.86    200.64 o
   3  19  -7     2220.82     2116.65    166.82 o
   5  19  -7     1407.10     1231.81    207.89 o
  -2  20  -7      348.88      396.21     74.92 o
   0  20  -7     2254.69     2245.12    132.62 o
   2  20  -7     1341.83     1321.77     89.33 o
   4  20  -7      638.48      367.01    132.03 o
   1  21  -7      420.36      345.71     41.35 o
  -8   0  -6     1470.32     1146.67    170.15 o
  -6   0  -6    12696.05    13515.39    557.72 o
  -4   0  -6     2077.19     2119.66     79.97 o
  -2   0  -6    27485.81    27808.13   1015.89 o
   0   0  -6    30462.45    30728.34    739.11 o
   2   0  -6    24848.59    24223.97    798.58 o
   4   0  -6    31524.43    30351.63    937.96 o
   6   0  -6     1018.26     1049.23     40.21 o
   8   0  -6    11525.95    11741.91    550.33 o
  10   0  -6     2200.17     2317.54    182.31 o
  -7   1  -6     2630.64     2909.39    138.35 o
  -5   1  -6     9182.86     9657.34    303.51 o
  -3   1  -6    10914.95    11288.95    300.34 o
  -1   1  -6     3407.27     3417.97     73.57 o
   1   1  -6    54165.85    52569.71    881.69 o
   3   1  -6    11424.68    10936.70    218.58 o
   5   1  -6    14004.74    13983.36    268.92 o
   7   1  -6     7321.21     7538.43    211.35 o
   9   1  -6     1711.86     1824.54    100.39 o
  -8   2  -6     1938.49     2064.40    201.31 o
  -6   2  -6     5727.47     6073.45    216.73 o
  -4   2  -6     4141.86     4289.51    115.94 o
  -2   2  -6    17155.94    17539.59    356.77 o
   0   2  -6    16985.78    17191.14    262.78 o
   2   2  -6    18165.27    16497.37   1542.93 o
   4   2  -6    10638.38    10293.00    235.51 o
   6   2  -6     4596.44     4641.75     80.38 o
   8   2  -6     8099.48     8145.78    363.49 o
  10   2  -6     1662.19     1550.75    107.40 o
  -7   3  -6      950.85     1113.77     74.35 o
  -5   3  -6     4819.94     5034.96    169.72 o
  -3   3  -6     8491.21     8665.51    197.09 o
  -1   3  -6    14120.44    14428.48    215.64 o
   1   3  -6    14940.73    15197.78    263.06 o
   3   3  -6     4524.63     3978.44    244.64 o
   5   3  -6    10132.81    10489.15    166.03 o
   7   3  -6     5530.87     5593.06    133.72 o
   9   3  -6     3123.64     3241.00    142.80 o
  -8   4  -6     2292.11     2325.36    148.54 o
  -6   4  -6     1302.08     1437.96     75.12 o
  -4   4  -6     1501.53     1630.70     50.87 o
  -2   4  -6     4013.68     4088.40     97.71 o
   0   4  -6    12018.80    12575.04    197.92 o
   2   4  -6     7957.06     7807.12    164.59 o
   4   4  -6     3792.69     3847.80     84.27 o
   6   4  -6     2596.39     2521.37     52.16 o
   8   4  -6     2069.28     1919.36     87.86 o
  10   4  -6      968.19      876.33    113.73 o
  -7   5  -6       89.24      -34.09     54.29 o
  -5   5  -6     2383.09     2531.07    106.27 o
  -3   5  -6     3474.92     3772.99    116.67 o
  -1   5  -6     2055.50     2100.11     46.61 o
   1   5  -6     1461.69     1527.95     35.82 o
   3   5  -6     1212.46     1234.85     39.81 o
   5   5  -6     1573.94     1542.88     76.65 o
   7   5  -6      445.60      466.61     26.18 o
   9   5  -6      340.98      339.32     48.80 o
  -8   6  -6       79.14       58.26     55.40 o
  -6   6  -6       79.88       73.81     32.07 o
  -4   6  -6      255.69      340.82     49.30 o
  -2   6  -6      415.50      435.43     17.20 o
   0   6  -6     1377.09     1336.67     28.27 o
   2   6  -6     1505.94     1449.95     44.59 o
   4   6  -6      136.58      147.32      8.67 o
   6   6  -6      692.07      703.67     24.52 o
   8   6  -6      303.77      240.42     33.41 o
  -7   7  -6     1799.80     1752.88    119.91 o
  -5   7  -6      711.52      656.00     53.70 o
  -3   7  -6     1003.06     1033.33     29.34 o
  -1   7  -6     3327.65     3128.99     65.93 o
   1   7  -6     2487.14     2510.60     59.94 o
   3   7  -6     4436.71     4364.42    117.32 o
   5   7  -6     1199.22     1222.55     57.24 o
   7   7  -6     1302.22     1279.13     49.04 o
   9   7  -6     1323.72     1328.67     78.54 o
  -6   8  -6     1841.67     1836.48     97.52 o
  -4   8  -6     7626.98     7917.43    224.53 o
  -2   8  -6     2774.02     2861.90     67.58 o
   0   8  -6     7657.67     7571.54    149.26 o
   2   8  -6     9801.51     9237.72    183.39 o
   4   8  -6     1426.73     1450.33     41.96 o
   6   8  -6     5650.72     3840.19    929.89 o
   8   8  -6      968.10      916.75     53.47 o
  -7   9  -6     3385.28     3203.49    204.40 o
  -5   9  -6     4874.83     4911.30    150.41 o
  -3   9  -6     4666.58     5015.22    145.46 o
  -1   9  -6    13885.89    14156.61    375.08 o
   1   9  -6     4161.21     4075.73    110.29 o
   3   9  -6     8119.86     7817.74    201.11 o
   5   9  -6     2972.10     2937.74     72.08 o
   7   9  -6     3126.57     3122.51     98.62 o
   9   9  -6     4084.00     4322.91    273.86 o
  -6  10  -6     2866.51     2926.87    198.61 o
  -4  10  -6     7265.99     7558.06    194.73 o
  -2  10  -6     5081.62     5007.72    125.91 o
   0  10  -6    12287.72    11965.38    249.33 o
   2  10  -6    12795.29    12458.84    234.98 o
   4  10  -6     4573.37     4547.49    149.32 o
   6  10  -6     8055.53     8246.85    213.35 o
   8  10  -6     4015.31     4237.23    158.19 o
  -7  11  -6     2091.74     2137.31    161.78 o
  -5  11  -6     4870.50     5169.06    190.54 o
  -3  11  -6     6261.63     6470.22    188.57 o
  -1  11  -6     8395.78     8386.78    187.50 o
   1  11  -6    12848.43    12384.53    229.39 o
   3  11  -6    10096.89     9722.74    199.27 o
   5  11  -6     5938.00     6107.94    198.43 o
   7  11  -6     4293.24     4449.86    154.15 o
   9  11  -6     1957.76     2099.08    152.45 o
  -6  12  -6     4894.87     5165.82    296.69 o
  -4  12  -6     2143.33     2282.86     99.13 o
  -2  12  -6    10186.79    10237.70    287.19 o
   0  12  -6     9298.38     9529.38    241.03 o
   2  12  -6     5719.97     5771.18    139.14 o
   4  12  -6    11090.49    11056.12    351.57 o
   6  12  -6     1681.84     1470.37     77.63 o
   8  12  -6     4511.95     4942.27    254.24 o
  -5  13  -6     2957.41     3201.52    156.83 o
  -3  13  -6     5894.66     6123.11    237.06 o
  -1  13  -6     5998.52     6096.83    205.70 o
   1  13  -6     8757.62     8992.47    180.98 o
   3  13  -6     2335.87     2344.08     78.87 o
   5  13  -6     5600.42     5675.38    188.84 o
   7  13  -6     2575.94     2560.09    158.24 o
  -6  14  -6     1474.58     1330.36    171.28 o
  -4  14  -6      990.87      972.65     73.28 o
  -2  14  -6     6515.91     6786.26    210.75 o
   0  14  -6     3354.07     3449.07    108.62 o
   2  14  -6     2518.53     2482.97     72.24 o
   4  14  -6     4345.09     4293.67    159.16 o
   6  14  -6      969.42      757.09    140.43 o
   8  14  -6     1095.67     1091.79    114.40 o
  -5  15  -6      893.82     1001.69    218.30 o
  -3  15  -6      785.12      756.68     49.17 o
  -1  15  -6      976.22     1111.57     55.71 o
   1  15  -6     1227.79     1221.20     42.66 o
   3  15  -6      474.36      477.11     25.17 o
   5  15  -6     2873.04     2805.32    132.20 o
   7  15  -6      524.58      553.39    162.75 o
  -4  16  -6      191.71      133.36     44.23 o
  -2  16  -6      530.75      574.08     97.48 o
   0  16  -6     3091.90     3262.74    160.04 o
   2  16  -6     1124.23     1245.39     48.23 o
   4  16  -6      398.08      412.06     30.31 o
   6  16  -6      234.37      247.37     88.84 o
  -5  17  -6      316.23      314.35     96.80 o
  -3  17  -6      539.35      506.81     51.37 o
  -1  17  -6      767.84      740.53     64.10 o
   1  17  -6      302.61      272.66     38.77 o
   3  17  -6      409.26      406.23     52.22 o
   5  17  -6      585.38      493.72     62.28 o
  -4  18  -6      603.01      675.39     78.46 o
  -2  18  -6      298.82      253.39     42.33 o
   0  18  -6     2415.11     2517.05     99.04 o
   2  18  -6     1137.73     1149.77     59.73 o
   4  18  -6      738.37      608.98     71.86 o
   6  18  -6      919.55      779.39    101.59 o
  -3  19  -6     1101.87     1116.98    144.57 o
  -1  19  -6     2790.53     2839.40    166.92 o
   1  19  -6      708.00      701.82     46.21 o
   3  19  -6     1523.53     1606.64    119.68 o
   5  19  -6     1006.71      755.82    142.38 o
  -2  20  -6     1353.26     1463.77    104.39 o
   0  20  -6     1985.53     2034.34    128.65 o
   2  20  -6     1895.06     2123.57    147.14 o
   4  20  -6      330.35      177.01     63.20 o
  -1  21  -6     3031.27     3376.71    285.29 o
   1  21  -6      766.25      665.98     77.53 o
   3  21  -6     3770.29     3660.94    585.31 o
  -7   1  -5     1179.82     1229.32     77.86 o
  -5   1  -5       58.76       72.45     28.19 o
  -3   1  -5     3627.18     3841.50     88.79 o
  -1   1  -5      690.31      705.55     16.70 o
   1   1  -5     2500.68     2523.84     45.71 o
   3   1  -5     1805.22     1701.88     39.27 o
   5   1  -5      439.97      487.63     18.22 o
   7   1  -5      828.65      897.14     30.91 o
   9   1  -5       97.25      111.96     43.00 o
  -8   2  -5     1035.01     1055.16    104.39 o
  -6   2  -5     2781.16     2930.03    256.35 o
  -4   2  -5     5978.68     6439.57    139.51 o
  -2   2  -5     7193.28     7581.59    144.04 o
   0   2  -5     2207.73     2051.14     32.72 o
   2   2  -5     3314.08     3086.95    131.11 o
   4   2  -5     4807.32     4922.05     77.67 o
   6   2  -5     1206.23     1233.09     29.88 o
   8   2  -5     1666.14     1678.07     61.60 o
  10   2  -5     1614.52     1689.55    120.99 o
  -7   3  -5     4914.11     5154.75    209.71 o
  -5   3  -5     3080.24     3378.62    113.53 o
  -3   3  -5    11754.62    12147.10    247.25 o
  -1   3  -5     5793.12     5529.67     82.75 o
   1   3  -5    13850.95    12841.26    238.05 o
   3   3  -5    11580.51    10968.08    197.18 o
   5   3  -5    11460.64    11842.83    202.19 o
   7   3  -5     8001.52     8136.87    176.16 o
   9   3  -5     1295.71     1302.21    102.88 o
  -8   4  -5     2713.01     2691.51    189.84 o
  -6   4  -5     4978.35     5001.93    175.27 o
  -4   4  -5    11735.82    12164.56    273.04 o
  -2   4  -5    10870.66    10998.87    220.20 o
   0   4  -5    19286.76    18979.34    294.58 o
   2   4  -5    21362.63    19583.39    514.46 o
   4   4  -5    10366.40     9992.38    382.05 o
   6   4  -5    15307.61    15965.08    263.39 o
   8   4  -5     4420.13     4150.48    132.89 o
  10   4  -5     3212.15     3526.82    186.46 o
  -7   5  -5     5698.59     5950.37    245.19 o
  -5   5  -5    10857.87    11403.23    403.62 o
  -3   5  -5     4856.16     4965.93     98.69 o
  -1   5  -5    45024.59    45375.71    712.23 o
   1   5  -5    15400.95    14999.88    321.32 o
   3   5  -5    29262.15    28315.71    518.90 o
   5   5  -5    14355.43    14555.23    249.34 o
   7   5  -5     3272.53     3351.89     87.15 o
   9   5  -5     5756.87     5867.54    232.70 o
  -8   6  -5     5992.84     5967.74    360.36 o
  -6   6  -5      896.29      920.62     51.81 o
  -4   6  -5    18228.67    18821.39    358.09 o
  -2   6  -5     8634.22     8925.89    154.47 o
   0   6  -5    22327.52    22522.02    519.85 o
   2   6  -5    39167.01    36818.31    769.55 o
   4   6  -5     3471.36     3520.07     59.87 o
   6   6  -5    20053.40    20498.28    389.93 o
   8   6  -5     1723.52     1772.40     72.42 o
  10   6  -5     1969.92     2205.55    181.81 o
  -7   7  -5     3739.47     3663.25    161.35 o
  -5   7  -5     7269.20     7596.74    217.22 o
  -3   7  -5     4143.96     4340.44    131.25 o
  -1   7  -5    30188.04    30222.33    559.64 o
   1   7  -5     1688.70     1672.59     39.92 o
   3   7  -5    19155.89    17820.97    435.25 o
   5   7  -5     9935.60    10116.45    181.66 o
   7   7  -5     2424.13     2464.35     79.83 o
   9   7  -5     6777.86     6757.38    284.82 o
  -8   8  -5     2053.73     1835.49    142.20 o
  -6   8  -5     1184.38     1164.25     74.69 o
  -4   8  -5     9440.42    10170.73    231.33 o
  -2   8  -5     3275.16     3142.19    101.72 o
   0   8  -5    11397.61    11148.60    229.39 o
   2   8  -5    12381.36    11880.31    206.12 o
   4   8  -5     7057.41     7237.48    128.47 o
   6   8  -5     7081.41     7156.14    130.82 o
   8   8  -5      664.75      659.18     46.13 o
  -7   9  -5     1728.80     1763.92    121.13 o
  -5   9  -5     4048.47     3931.69    134.80 o
  -3   9  -5     4921.75     4988.95    208.57 o
  -1   9  -5     6635.35     6669.48    147.87 o
   1   9  -5     2400.77     2247.93    139.78 o
   3   9  -5     6180.50     5896.52    115.84 o
   5   9  -5     1257.80     1283.19     38.04 o
   7   9  -5     2836.36     2713.88     99.95 o
   9   9  -5     1341.69     1414.12    108.17 o
  -6  10  -5      172.64      134.86     59.12 o
  -4  10  -5     1123.26     1100.39     52.43 o
  -2  10  -5     1990.75     2037.34     56.54 o
   0  10  -5     5864.33     5795.26    156.97 o
   2  10  -5     5443.72     5535.01    110.83 o
   4  10  -5     1686.15     1705.19     60.22 o
   6  10  -5      540.46      439.35     60.25 o
   8  10  -5      398.23      416.52     40.05 o
  -7  11  -5     1012.66      938.20     94.98 o
  -5  11  -5     1659.38     1713.04    106.91 o
  -3  11  -5     2490.61     2500.40    159.23 o
  -1  11  -5       21.62       17.53     21.25 o
   1  11  -5     1682.16     1664.97     43.07 o
   3  11  -5     1192.78     1238.29     38.39 o
   5  11  -5     1728.18     1760.67     73.65 o
   7  11  -5      515.82      520.72     38.09 o
   9  11  -5       98.80      141.10     45.06 o
  -6  12  -5      340.33      326.44     71.72 o
  -4  12  -5       70.34       62.58     39.34 o
  -2  12  -5      523.88      542.18     40.30 o
   0  12  -5     2468.57     2370.62     53.18 o
   2  12  -5     2781.68     2768.18     60.83 o
   4  12  -5     2767.16     2626.08     73.99 o
   6  12  -5      165.12      133.66     24.85 o
   8  12  -5      632.10      690.37     58.96 o
  -5  13  -5     1056.78     1029.54     70.84 o
  -3  13  -5     4856.47     5133.71    202.87 o
  -1  13  -5     1710.57     1707.80     50.50 o
   1  13  -5     3299.12     3324.17    116.86 o
   3  13  -5      661.80      705.25     32.88 o
   5  13  -5     2309.56     2262.59     74.55 o
   7  13  -5     1289.57     1300.69     88.91 o
  -6  14  -5     2873.47     3090.75    321.31 o
  -4  14  -5     1829.06     1693.80    156.30 o
  -2  14  -5     5366.90     5484.33    169.01 o
   0  14  -5     3682.13     3779.89     84.19 o
   2  14  -5      800.03      771.41     30.76 o
   4  14  -5     7669.09     8192.32    200.63 o
   6  14  -5      139.21      132.90     35.99 o
   8  14  -5     2260.97     2147.95    144.60 o
  -5  15  -5     2263.87     2580.35    330.15 o
  -3  15  -5    10194.96    10133.21    354.83 o
  -1  15  -5     1718.49     1865.84     62.60 o
   1  15  -5     8862.24     8864.84    211.63 o
   3  15  -5     2761.72     2645.27    177.14 o
   5  15  -5     1780.26     1830.95     79.40 o
   7  15  -5     3718.75     3791.90    244.27 o
  -4  16  -5     2000.74     2211.05    293.91 o
  -2  16  -5     8360.46     8342.26    268.41 o
   0  16  -5     9064.24     9362.01    221.27 o
   2  16  -5     3636.35     3824.51    112.14 o
   4  16  -5     6193.85     6404.13    207.81 o
   6  16  -5      912.92      861.06    101.50 o
  -5  17  -5     2691.26     2741.72    258.17 o
  -3  17  -5     3429.58     3478.19    137.31 o
  -1  17  -5     3424.71     3715.08    132.41 o
   1  17  -5     7916.06     8256.88    204.87 o
   3  17  -5     5538.71     5688.46    212.33 o
   5  17  -5     3361.28     3532.29    194.60 o
  -4  18  -5     2310.60     2131.59    147.06 o
  -2  18  -5     3746.81     3782.22    183.23 o
   0  18  -5     2333.46     2361.84     85.17 o
   2  18  -5     4363.78     4441.66    137.93 o
   4  18  -5     2714.52     2642.82    126.37 o
   6  18  -5     4080.29     4050.67    337.27 o
  -3  19  -5     1006.95     1131.94     92.19 o
  -1  19  -5     2637.20     2791.74    144.70 o
   1  19  -5      898.09      906.15     53.37 o
   3  19  -5     2057.68     2098.82    126.69 o
   5  19  -5     2988.82     2807.20    232.30 o
  -2  20  -5      513.56      469.96     62.88 o
   0  20  -5      329.33      329.09     39.58 o
   2  20  -5      945.80      923.03     59.77 o
   4  20  -5      536.43      415.44     80.61 o
  -1  21  -5       64.03      108.20     53.64 o
   1  21  -5      430.11      418.82     41.56 o
   3  21  -5      101.62      -10.84     69.75 o
  -8   0  -4      931.81      988.55    118.87 o
  -6   0  -4    26059.72    27883.16   1151.93 o
  -4   0  -4     4632.25     4928.21    331.40 o
  -2   0  -4    26754.49    28195.01    768.19 o
   0   0  -4    81968.01    81333.15   1827.26 o
   2   0  -4     2858.92     2853.22     70.11 o
   4   0  -4    40582.41    40762.78    812.72 o
   6   0  -4     5735.84     6097.62    142.03 o
   8   0  -4    12196.80    12179.63    422.54 o
  -9   1  -4     4393.90     4346.19    335.65 o
  -7   1  -4     6256.66     6345.11    288.77 o
  -5   1  -4     4452.62     4603.31    103.80 o
  -3   1  -4    34747.35    36550.14    680.50 o
  -1   1  -4     5832.70     6270.51    135.65 o
   1   1  -4    82782.63    76669.24   1443.09 o
   3   1  -4    11559.56    11146.42    175.66 o
   5   1  -4     9900.26    10161.29    163.92 o
   7   1  -4    18054.41    18423.98    386.91 o
   9   1  -4      654.31      683.72     94.98 o
  -8   2  -4     1817.27     1768.39    110.52 o
  -6   2  -4    10782.40    11342.14    334.54 o
  -4   2  -4     3784.42     3872.86     86.64 o
  -2   2  -4    19183.51    19885.94    380.78 o
   0   2  -4    29902.40    29603.90    449.76 o
   2   2  -4     6770.67     6497.96    140.71 o
   4   2  -4    27374.79    26942.53    469.22 o
   6   2  -4     6183.42     6274.64    112.37 o
   8   2  -4     5146.27     5185.93    129.39 o
  10   2  -4     2281.34     2312.20    196.73 o
  -9   3  -4     2230.84     2096.51    180.28 o
  -7   3  -4     2752.31     3012.46    222.94 o
  -5   3  -4     4745.49     4721.57    115.62 o
  -3   3  -4    10600.63    10871.39    209.18 o
  -1   3  -4    14596.72    14846.17    248.07 o
   1   3  -4     7353.86     6950.33    152.81 o
   3   3  -4     8647.53     8352.90    484.30 o
   5   3  -4    10145.67    10518.94    171.52 o
   7   3  -4     3099.63     3262.82    100.40 o
   9   3  -4     1471.40     1515.89     79.52 o
  -8   4  -4      828.99      770.48     75.33 o
  -6   4  -4      927.58      947.11     64.01 o
  -4   4  -4     4526.59     4619.08    109.08 o
  -2   4  -4     3819.73     3940.90     71.67 o
   0   4  -4     7024.74     6832.70    130.08 o
   2   4  -4    10551.87    10236.13    231.36 o
   4   4  -4     3801.62     3922.84     60.73 o
   6   4  -4      336.99      338.66     20.00 o
   8   4  -4     1052.99     1062.59     55.08 o
  10   4  -4      951.14      789.92    129.84 o
  -7   5  -4     1098.27     1028.38    124.26 o
  -5   5  -4     1360.96     1433.35     79.25 o
  -3   5  -4      623.18      623.17     33.04 o
  -1   5  -4      617.87      678.99     18.92 o
   1   5  -4     4236.29     4300.52     79.15 o
   3   5  -4     2672.67     2574.86     40.20 o
   5   5  -4     1575.49     1588.06     46.93 o
   7   5  -4      705.15      687.42     31.19 o
   9   5  -4      253.77      263.83     36.47 o
  -8   6  -4      374.85      334.43     89.97 o
  -6   6  -4      424.72      431.99     44.89 o
  -4   6  -4     1016.92      944.34     30.74 o
  -2   6  -4      402.04      350.25     16.11 o
   0   6  -4      770.47      792.38     28.25 o
   2   6  -4     2421.20     2449.86     69.08 o
   4   6  -4      665.01      651.35     19.90 o
   6   6  -4     1983.69     1990.48     45.08 o
   8   6  -4      112.88      150.98     25.37 o
  -7   7  -4     1456.87     1413.73     93.77 o
  -5   7  -4     1781.28     1825.46     60.39 o
  -3   7  -4      475.75      514.01     20.88 o
  -1   7  -4     5896.26     5857.36    119.14 o
   1   7  -4     1615.62     1660.34     35.74 o
   3   7  -4     2115.43     2043.20     51.51 o
   5   7  -4      418.66      450.64     17.35 o
   7   7  -4      970.54      882.62     37.04 o
   9   7  -4     1799.58     1798.70     95.52 o
  -8   8  -4     2947.62     3034.50    234.73 o
  -6   8  -4     1737.64     1786.13     84.53 o
  -4   8  -4     4493.94     4696.07    102.13 o
  -2   8  -4      989.58      919.72     36.29 o
   0   8  -4     3351.26     3289.89     66.10 o
   2   8  -4    11297.88    10911.67    187.67 o
   4   8  -4      307.67      319.86     18.57 o
   6   8  -4     4911.75     4983.91     95.89 o
   8   8  -4      637.36      564.40     43.54 o
  -7   9  -4     3179.08     3128.48    146.57 o
  -5   9  -4     5516.12     5942.34    197.97 o
  -3   9  -4     2144.23     2209.13     63.88 o
  -1   9  -4    19615.21    19182.89    405.45 o
   1   9  -4     4288.56     4143.70     77.22 o
   3   9  -4    15444.14    14915.21    284.55 o
   5   9  -4     8582.41     8698.01    154.43 o
   7   9  -4     2169.54     2179.27     87.61 o
   9   9  -4     3618.59     3558.87    161.74 o
  -8  10  -4     3085.43     2963.91    256.67 o
  -6  10  -4     1419.01     1374.72     77.96 o
  -4  10  -4     6204.72     6225.79    172.50 o
  -2  10  -4    13997.49    14797.24    357.58 o
   0  10  -4    25167.13    24760.61    401.70 o
   2  10  -4    16992.76    16581.77    302.13 o
   4  10  -4     9805.55     9951.70    199.04 o
   6  10  -4     6674.58     6857.90    162.87 o
   8  10  -4     2813.57     2881.25    114.18 o
  -7  11  -4     2914.60     2746.94    193.29 o
  -5  11  -4     4328.45     4397.46    308.58 o
  -3  11  -4    13987.90    14575.36    450.22 o
  -1  11  -4    11915.40    11998.19    389.52 o
   1  11  -4    17866.00    17681.31    297.85 o
   3  11  -4    10345.53    10054.03    211.80 o
   5  11  -4     8578.26     8759.07    202.24 o
   7  11  -4     4958.87     5020.47    182.12 o
   9  11  -4     1612.50     1609.35    108.49 o
  -6  12  -4     5239.39     5569.78    214.55 o
  -4  12  -4     3804.08     4085.60    149.57 o
  -2  12  -4     8066.22     8163.76    261.63 o
   0  12  -4    19952.89    19843.29    334.65 o
   2  12  -4     6499.53     6323.44    118.95 o
   4  12  -4    14445.54    14385.20    362.32 o
   6  12  -4     1782.55     1707.35     68.32 o
   8  12  -4     4799.89     4667.65    199.31 o
  -7  13  -4     1441.61     1464.02    156.11 o
  -5  13  -4     3019.01     3068.21    131.45 o
  -3  13  -4     8945.61     9469.71    289.70 o
  -1  13  -4      414.77      460.20     43.31 o
   1  13  -4    14678.51    14408.19    260.49 o
   3  13  -4     3526.34     3399.50    281.43 o
   5  13  -4     2621.98     2596.34    101.57 o
   7  13  -4     4338.47     4514.87    175.32 o
  -6  14  -4     3139.97     3020.45    218.23 o
  -4  14  -4     2701.01     2907.92    221.69 o
  -2  14  -4     3365.16     3465.85     92.19 o
   0  14  -4     1462.61     1471.33     42.12 o
   2  14  -4     1445.42     1385.21     53.62 o
   4  14  -4     3444.36     3152.50    447.67 o
   6  14  -4      549.04      532.49     49.55 o
   8  14  -4     1379.73     1408.99     81.26 o
  -5  15  -4     1018.01     1037.05    143.63 o
  -3  15  -4     1980.98     1848.55     88.95 o
  -1  15  -4     1308.12     1260.31     78.30 o
   1  15  -4      605.86      675.45     49.79 o
   3  15  -4      674.47      662.70     42.37 o
   5  15  -4     1202.84     1140.67     62.94 o
   7  15  -4      498.41      534.84     57.50 o
  -6  16  -4      178.53      108.08     81.63 o
  -4  16  -4      502.97      437.34     54.41 o
  -2  16  -4     1600.79     1590.71     61.21 o
   0  16  -4      952.72      990.00     38.41 o
   2  16  -4      359.05      362.77     29.34 o
   4  16  -4      117.25      122.13     20.65 o
   6  16  -4      577.34      633.69     59.49 o
  -5  17  -4      729.18      701.42    137.17 o
  -3  17  -4      591.42      507.63     57.97 o
  -1  17  -4      115.79       75.53     22.66 o
   1  17  -4      434.52      463.10     40.67 o
   3  17  -4      380.11      359.47     33.35 o
   5  17  -4      384.96      386.07     36.78 o
  -4  18  -4     1503.10     1360.29    114.99 o
  -2  18  -4      557.30      525.71     62.82 o
   0  18  -4      652.82      718.25     42.66 o
   2  18  -4      898.78      936.34     53.68 o
   4  18  -4      315.74      291.73     39.96 o
   6  18  -4      498.52      407.11     87.77 o
  -3  19  -4      688.93      638.52     65.53 o
  -1  19  -4     2356.60     2406.19    110.67 o
   1  19  -4      950.21      969.56     91.76 o
   3  19  -4     1928.44     1947.80    112.66 o
   5  19  -4      699.18      514.13     82.26 o
  -2  20  -4     1302.83     1450.36    209.96 o
   0  20  -4      800.37      769.94     66.91 o
   2  20  -4     4902.46     5415.10    224.60 o
   4  20  -4      326.82      316.07     57.33 o
  -1  21  -4     4813.66     4876.09    333.91 o
   1  21  -4      707.56      761.80     68.21 o
   3  21  -4     3272.14     3610.89    185.37 o
   0  22  -4     1283.49     1367.53    165.51 o
  -9   1  -3      422.55      311.18     72.20 o
  -7   1  -3      873.51      782.71     63.69 o
  -5   1  -3     1091.32     1131.95     39.56 o
  -3   1  -3     3887.49     4124.69     88.37 o
  -1   1  -3     8316.96     8343.33    171.90 o
   1   1  -3      140.22      151.41      7.46 o
   3   1  -3      367.64      407.15     14.32 o
   5   1  -3     3694.82     3954.04     64.14 o
   7   1  -3     1370.00     1405.12     35.78 o
   9   1  -3      405.16      354.13     51.40 o
  -8   2  -3      931.34     1071.44    127.39 o
  -6   2  -3     8591.31     8908.34    261.22 o
  -4   2  -3     7956.45     8347.25    186.63 o
  -2   2  -3    10693.16    11474.77    247.90 o
   0   2  -3     1308.26     1422.99     22.38 o
   2   2  -3     8973.43     8869.27    137.78 o
   4   2  -3    13012.09    12746.16    193.57 o
   6   2  -3     3591.40     3701.63     65.11 o
   8   2  -3     2608.74     2636.36     82.49 o
  10   2  -3     1582.34     1469.64    104.33 o
  -9   3  -3     2750.09     2763.84    302.87 o
  -7   3  -3     4254.37     4423.92    159.27 o
  -5   3  -3     7093.09     7458.26    155.43 o
  -3   3  -3    14246.57    14701.13    284.31 o
  -1   3  -3    10998.07    10561.07    183.41 o
   1   3  -3    18110.22    16462.95    284.35 o
   3   3  -3    15328.09    15202.52    225.89 o
   5   3  -3     6204.73     6575.14    111.17 o
   7   3  -3     4354.97     4467.98    102.40 o
   9   3  -3     2285.92     2079.41     90.31 o
  -8   4  -3     4531.00     4719.26    220.22 o
  -6   4  -3     5994.28     5894.85    186.06 o
  -4   4  -3    14004.03    14580.16    304.20 o
  -2   4  -3    28382.49    29811.88    504.60 o
   0   4  -3    17123.12    16804.91    305.83 o
   2   4  -3    34492.03    32487.57    542.83 o
   4   4  -3    16580.09    16857.88    254.65 o
   6   4  -3     8172.14     8528.63    149.42 o
   8   4  -3     4380.78     4293.88    139.45 o
  10   4  -3     2203.55     2208.12    141.00 o
  -9   5  -3     1643.57     1468.62    138.85 o
  -7   5  -3     2554.29     2587.24    124.57 o
  -5   5  -3    14905.89    15631.87    347.46 o
  -3   5  -3    12463.67    13573.79    244.18 o
  -1   5  -3    35118.02    34663.75    527.65 o
   1   5  -3     6965.68     6439.86    124.04 o
   3   5  -3    21574.85    20785.24    928.00 o
   5   5  -3    21152.23    21705.06    365.14 o
   7   5  -3     2431.82     2507.78     81.15 o
   9   5  -3     5225.20     5182.90    197.35 o
  -8   6  -3     7160.58     7472.79    328.13 o
  -6   6  -3      755.80      878.31     43.90 o
  -4   6  -3    17036.49    17764.55    346.86 o
  -2   6  -3    32089.07    33222.49    590.19 o
   0   6  -3    11425.39    10916.34    165.32 o
   2   6  -3    42778.95    38046.69   1463.30 o
   4   6  -3     5215.02     5346.62     87.95 o
   6   6  -3    17017.24    17679.03    310.51 o
   8   6  -3     3074.54     3289.83    102.30 o
  -7   7  -3     2307.72     2244.55    113.27 o
  -5   7  -3     8930.42     9325.29    239.72 o
  -3   7  -3     3472.33     3619.91     73.56 o
  -1   7  -3    40256.79    39753.55    781.39 o
   1   7  -3    15127.10    14228.29    231.75 o
   3   7  -3    20266.01    19797.80   1008.27 o
   5   7  -3    18394.80    18930.57    315.49 o
   7   7  -3     1032.96     1041.24     43.40 o
   9   7  -3     4554.42     4820.13    174.87 o
  -8   8  -3     2986.72     3105.94    201.63 o
  -6   8  -3      841.47      809.13     60.20 o
  -4   8  -3     8472.47     8932.74    212.91 o
  -2   8  -3     7207.24     7225.65    208.17 o
   0   8  -3    15369.08    14969.80    241.35 o
   2   8  -3    24423.12    22741.96   1748.10 o
   4   8  -3     2011.37     1997.98     38.19 o
   6   8  -3     4371.17     4540.36    110.76 o
   8   8  -3     1974.46     2002.38     77.21 o
  -7   9  -3     3505.06     3383.32    182.79 o
  -5   9  -3     4619.90     4810.60    164.18 o
  -3   9  -3     2333.59     2370.38     73.04 o
  -1   9  -3     4597.92     4343.01     88.19 o
   1   9  -3    13220.31    12948.43    218.25 o
   3   9  -3     6369.15     6128.09    122.32 o
   5   9  -3     2154.85     2150.86     50.91 o
   7   9  -3     1748.70     1740.99     79.41 o
   9   9  -3     2131.74     2055.49    114.50 o
  -8  10  -3      341.78      192.85     85.51 o
  -6  10  -3     2457.96     2453.50    125.07 o
  -4  10  -3     3476.80     3612.82     99.76 o
  -2  10  -3     5053.37     4992.79    147.75 o
   0  10  -3     3173.03     2997.92     60.33 o
   2  10  -3      989.43     1013.94     27.29 o
   4  10  -3      695.46      671.34     23.56 o
   6  10  -3     3845.60     3978.73    115.39 o
   8  10  -3     1081.53     1051.34     60.17 o
  -7  11  -3      730.95      790.11    119.68 o
  -5  11  -3      224.78      232.70     25.11 o
  -3  11  -3      423.76      423.63     36.36 o
  -1  11  -3      122.27      143.98     13.57 o
   1  11  -3     3748.25     3744.40     78.55 o
   3  11  -3     1980.56     1922.01     51.70 o
   5  11  -3      542.91      542.44     25.68 o
   7  11  -3      212.42      240.10     65.22 o
   9  11  -3      178.67      130.30     43.60 o
  -6  12  -3      545.94      531.38     57.87 o
  -4  12  -3     2597.49     2510.41     83.58 o
  -2  12  -3     3859.44     3898.85    116.14 o
   0  12  -3     2692.64     2713.98     54.17 o
   2  12  -3     1417.46     1390.23     32.98 o
   4  12  -3     1600.35     1646.80     39.14 o
   6  12  -3      684.23      746.05     66.66 o
   8  12  -3      465.51      472.19     51.94 o
  -7  13  -3      973.80      875.71    125.39 o
  -5  13  -3     1062.94     1007.43     69.05 o
  -3  13  -3     5180.14     5417.79    206.39 o
  -1  13  -3     1060.08     1045.02     41.35 o
   1  13  -3     5643.62     5640.02    103.81 o
   3  13  -3     1226.44     1244.80     40.81 o
   5  13  -3     1502.66     1498.71     47.14 o
   7  13  -3     1443.17     1389.71     72.81 o
  -6  14  -3     3579.88     3643.38    256.42 o
  -4  14  -3      958.52      952.05     61.28 o
  -2  14  -3     4806.47     4923.35    143.47 o
   0  14  -3     9209.93     9257.96    173.25 o
   2  14  -3     1065.64     1038.31     42.49 o
   4  14  -3     9628.12     9917.37    213.85 o
   6  14  -3      747.18      647.31     46.06 o
   8  14  -3     1414.27     1449.68     93.59 o
  -5  15  -3     1377.61     1613.28    286.20 o
  -3  15  -3     8153.13     8109.71    302.84 o
  -1  15  -3      646.61      626.41     32.06 o
   1  15  -3     8898.29     9229.26    187.07 o
   3  15  -3     4596.19     4814.99    124.96 o
   5  15  -3     3586.67     3568.00    136.68 o
   7  15  -3     4725.36     4977.48    195.16 o
  -6  16  -3     5287.15     5505.51    354.22 o
  -4  16  -3     1742.12     1828.95    106.03 o
  -2  16  -3     3755.24     3736.68    120.78 o
   0  16  -3     7404.15     7930.10    201.12 o
   2  16  -3     1559.39     1599.79     48.99 o
   4  16  -3     7959.33     7916.10    253.45 o
   6  16  -3     2529.02     2418.22    129.15 o
  -5  17  -3     3193.79     3135.06    295.29 o
  -3  17  -3     4648.72     4594.77    182.98 o
  -1  17  -3     3813.59     3963.27    122.42 o
   1  17  -3     6807.10     7161.32    200.54 o
   3  17  -3     5599.67     5710.92    183.56 o
   5  17  -3     2252.43     2356.75    116.44 o
  -4  18  -3     2592.49     3000.15    253.91 o
  -2  18  -3     4092.80     4330.85    140.71 o
   0  18  -3     4068.38     4142.42    134.56 o
   2  18  -3     6202.18     6214.65    207.60 o
   4  18  -3     2269.24     2424.53    125.02 o
   6  18  -3     3138.20     2998.30    191.99 o
  -3  19  -3      753.89      714.22     71.21 o
  -1  19  -3     4590.94     4708.67    179.04 o
   1  19  -3     2336.13     2304.26     99.55 o
   3  19  -3     1788.90     1805.93     91.21 o
   5  19  -3      803.27      651.05     69.41 o
  -4  20  -3     1008.47      877.31    109.09 o
  -2  20  -3      930.56      836.12     81.38 o
   0  20  -3      904.58      836.63     75.25 o
   2  20  -3     1197.63     1149.71    118.87 o
   4  20  -3      278.55      233.42     55.34 o
  -3  21  -3      401.75      295.86     73.79 o
  -1  21  -3      381.78      424.11     73.07 o
   1  21  -3      393.08      394.76     90.59 o
   3  21  -3       99.98      125.65     41.55 o
   0  22  -3      194.41      166.59    114.35 o
   2  22  -3       32.76       15.56     55.86 o
  -8   0  -2     1706.68     1481.20    138.30 o
  -6   0  -2    16557.59    17247.67    662.67 o
  -4   0  -2     4252.77     4014.64    123.14 o
  -2   0  -2     6161.95     6364.37    180.24 o
   2   0  -2    39121.32    37352.42    789.62 o
   4   0  -2    52043.50    52171.80   1035.71 o
   6   0  -2     6252.65     6578.26    154.68 o
   8   0  -2     6330.57     6375.84    199.16 o
  10   0  -2     5271.50     5490.84    435.47 o
  -9   1  -2     3296.35     3305.25    272.97 o
  -7   1  -2     7389.69     7723.64    289.12 o
  -5   1  -2     4412.56     4454.16    103.71 o
  -3   1  -2    43838.37    44975.38    849.34 o
  -1   1  -2    18996.51    18919.27    358.52 o
   1   1  -2    26595.16    24864.55    338.35 o
   3   1  -2    45156.83    45442.65    625.50 o
   5   1  -2     3007.06     3011.49     65.39 o
   7   1  -2    16428.76    16355.38    367.27 o
   9   1  -2     1424.86     1443.45    157.86 o
  -8   2  -2     1502.34     1343.20     86.17 o
  -6   2  -2     9957.74    10314.04    315.28 o
  -4   2  -2    11717.88    12565.30    248.04 o
  -2   2  -2    23276.39    24434.67    481.67 o
   0   2  -2    42749.04    39250.35   2120.35 o
   2   2  -2    14443.40    13941.87    210.06 o
   4   2  -2    17468.91    17451.47    272.03 o
   6   2  -2     5222.18     5304.57    115.70 o
   8   2  -2     3409.73     3376.61    113.62 o
  10   2  -2     2755.17     2786.61    291.71 o
  -9   3  -2     2823.62     2560.41    203.26 o
  -7   3  -2     3494.78     3427.30    138.98 o
  -5   3  -2     6458.25     6690.60    152.13 o
  -3   3  -2     9146.24     9732.07    182.95 o
  -1   3  -2    28589.22    28748.13    508.96 o
   1   3  -2    45495.73    42022.67    841.65 o
   3   3  -2     7009.88     6827.94    106.28 o
   5   3  -2     6053.47     6183.43    101.40 o
   7   3  -2     4063.89     4010.49     94.36 o
   9   3  -2     1445.25     1447.23     82.46 o
  -8   4  -2      843.33      874.71     76.26 o
  -6   4  -2     4129.50     4261.33    159.62 o
  -4   4  -2     7430.01     7934.20    162.29 o
  -2   4  -2    18661.49    19085.69    333.17 o
   0   4  -2    15424.00    15116.76    257.55 o
   2   4  -2     1008.58      959.51     19.30 o
   4   4  -2     2488.59     2615.13     45.97 o
   6   4  -2     3289.77     3411.93     65.42 o
   8   4  -2     2882.30     2765.20     95.29 o
  10   4  -2      948.03      948.63    102.50 o
  -9   5  -2      507.78      447.02     75.96 o
  -7   5  -2      430.70      442.75     77.30 o
  -5   5  -2      497.81      574.87     39.41 o
  -3   5  -2      610.19      631.39     19.62 o
  -1   5  -2     5271.33     5142.13     93.84 o
   1   5  -2     8961.21     8501.46    163.16 o
   3   5  -2     7973.35     8360.55    125.23 o
   5   5  -2     2155.22     2183.55     42.90 o
   7   5  -2      262.67      263.18     32.21 o
   9   5  -2      124.55      154.82     35.18 o
  -8   6  -2      417.23      364.09     50.09 o
  -6   6  -2      916.23      938.75     36.14 o
  -4   6  -2     3658.95     3748.42     74.89 o
  -2   6  -2      481.79      439.25     18.88 o
   0   6  -2     2768.59     2881.30     48.82 o
   2   6  -2     2867.41     2864.20     44.89 o
   4   6  -2      200.72      244.72     15.64 o
   6   6  -2     1224.53     1242.64     33.37 o
   8   6  -2      191.26      143.37     29.72 o
  -9   7  -2      590.39      530.77    115.73 o
  -7   7  -2      894.93      808.82     67.09 o
  -5   7  -2     3492.11     3570.73     91.85 o
  -3   7  -2      635.40      678.25     33.65 o
  -1   7  -2    12780.40    12649.98    236.53 o
   1   7  -2     3542.24     3405.64     60.13 o
   3   7  -2     1684.57     1645.76     27.53 o
   5   7  -2     1657.18     1695.08     36.22 o
   7   7  -2      892.11      784.21     38.15 o
   9   7  -2     2142.38     2158.14    101.48 o
  -8   8  -2     2541.08     2750.99    253.97 o
  -6   8  -2     1510.27     1556.13     79.87 o
  -4   8  -2     6826.68     7086.37    173.17 o
  -2   8  -2     9227.72     9254.14    188.94 o
   0   8  -2     6555.23     6436.13    109.72 o
   2   8  -2    13867.24    13143.33    178.70 o
   4   8  -2     1279.65     1328.97     35.96 o
   6   8  -2     3935.36     3971.30     82.59 o
   8   8  -2     2984.73     2994.12    118.87 o
  -7   9  -2     2271.53     2362.91    224.32 o
  -5   9  -2     9192.50     9537.30    270.29 o
  -3   9  -2     5432.12     5400.29    109.59 o
  -1   9  -2    19102.37    18369.06    311.98 o
   1   9  -2    15798.82    14990.84    239.67 o
   3   9  -2     4968.58     4976.60     81.22 o
   5   9  -2     9276.75     9349.87    175.86 o
   7   9  -2     1033.39     1006.72     55.74 o
   9   9  -2     3751.19     3796.42    175.87 o
  -8  10  -2     3352.57     3397.75    278.36 o
  -6  10  -2     2838.76     2972.44    121.66 o
  -4  10  -2    11560.27    12144.15    273.21 o
  -2  10  -2    15827.91    15685.61    329.16 o
   0  10  -2    12414.39    12062.81    201.82 o
   2  10  -2    13642.73    13237.06    226.95 o
   4  10  -2     4056.25     4127.33    102.89 o
   6  10  -2     5502.00     5447.76    125.56 o
   8  10  -2     3633.67     3801.49    148.91 o
  -7  11  -2     5080.17     5242.32    199.64 o
  -5  11  -2     5027.30     5102.64    159.09 o
  -3  11  -2     9590.55     9968.54    221.87 o
  -1  11  -2     5020.47     4769.87     94.92 o
   1  11  -2    15296.49    14475.14    225.45 o
   3  11  -2    12084.00    12177.35    210.91 o
   5  11  -2     9313.52     9459.57    183.31 o
   7  11  -2     4520.36     4488.90    153.13 o
  -8  12  -2     1447.20     1381.52    162.38 o
  -6  12  -2     5113.52     5359.91    237.62 o
  -4  12  -2     4371.34     4275.18    139.90 o
  -2  12  -2     8062.16     8130.40    165.26 o
   0  12  -2    16969.82    16248.69    273.42 o
   2  12  -2     6449.23     6451.59    118.60 o
   4  12  -2    12136.10    12324.59    225.45 o
   6  12  -2     4208.89     4154.99    128.60 o
   8  12  -2     2717.53     2821.63    136.17 o
  -7  13  -2     3342.70     3210.55    260.05 o
  -5  13  -2      568.95      624.47     54.12 o
  -3  13  -2     7535.20     7689.15    268.97 o
  -1  13  -2     5024.64     5085.94    131.33 o
   1  13  -2    10663.76    10277.44    186.88 o
   3  13  -2     8703.01     8821.58    242.42 o
   5  13  -2     3056.88     3114.73     88.99 o
   7  13  -2     6021.02     6292.23    277.68 o
  -6  14  -2     2639.54     2766.42    190.34 o
  -4  14  -2      723.43      683.03     47.78 o
  -2  14  -2     2304.77     2375.63     70.00 o
   0  14  -2     4124.08     4150.37    123.96 o
   2  14  -2     2679.86     2623.25     64.32 o
   4  14  -2     6846.59     6948.60    152.34 o
   6  14  -2     2786.85     2773.60    102.35 o
   8  14  -2     1279.68     1231.84    139.84 o
  -7  15  -2      768.07      730.01    136.80 o
  -5  15  -2     1715.81     1879.86    101.42 o
  -3  15  -2     1410.15     1453.39     83.28 o
  -1  15  -2     2754.07     2709.35     64.53 o
   1  15  -2     3764.26     3762.31    103.97 o
   3  15  -2      695.52      746.61     34.69 o
   5  15  -2     1057.89     1019.43     58.45 o
   7  15  -2      891.49      818.18     68.25 o
  -6  16  -2      702.36      651.26    104.07 o
  -4  16  -2      555.25      570.44     56.53 o
  -2  16  -2      713.40      698.09     35.46 o
   0  16  -2      388.60      367.64     24.89 o
   2  16  -2      122.11      119.14     23.29 o
   4  16  -2      695.68      652.90     32.23 o
   6  16  -2      574.21      587.18     54.54 o
  -5  17  -2        7.35      102.32     95.67 o
  -3  17  -2      125.28      150.20     53.35 o
  -1  17  -2      513.14      507.22     32.27 o
   1  17  -2     1348.59     1327.53     53.99 o
   3  17  -2     1192.71     1279.16     65.01 o
   5  17  -2      876.63      767.12     59.68 o
  -4  18  -2     1067.79      961.72    125.01 o
  -2  18  -2      904.58      878.49     65.94 o
   0  18  -2      297.41      307.18     28.63 o
   2  18  -2     1575.14     1548.92     68.89 o
   4  18  -2      725.83      708.73     49.27 o
   6  18  -2     1833.30     1445.22    144.12 o
  -5  19  -2     1730.55     1737.24    200.24 o
  -3  19  -2      224.57      204.40     80.44 o
  -1  19  -2     3446.94     3512.88    140.87 o
   1  19  -2     1370.94     1346.44     57.77 o
   3  19  -2     1008.28     1015.50     65.31 o
   5  19  -2     1815.56     1541.29    102.29 o
  -4  20  -2     1535.19     1414.75    222.56 o
  -2  20  -2     2887.34     3026.85    166.62 o
   0  20  -2     1213.21     1113.23     61.73 o
   2  20  -2     4411.91     4593.90    232.56 o
   4  20  -2      478.16      490.07     54.99 o
  -3  21  -2      520.01      575.43     84.47 o
  -1  21  -2     4693.00     5077.83    289.57 o
   1  21  -2     1226.03     1156.20    129.84 o
   3  21  -2     1410.89     1369.35    117.94 o
   0  22  -2      776.69      783.99     80.62 o
   2  22  -2     4050.70     4576.48    461.55 o
  -9   1  -1      455.82      446.92     75.10 o
  -7   1  -1      368.81      335.73     41.90 o
  -5   1  -1      300.87      340.74     18.79 o
  -3   1  -1     2143.88     2186.02     50.58 o
  -1   1  -1     1888.41     1242.04    364.66 o
   3   1  -1    13181.52    13942.23    239.19 o
   5   1  -1      807.80      887.34     20.79 o
   7   1  -1     1253.14     1286.13     50.57 o
   9   1  -1      242.53      210.53     44.73 o
  -8   2  -1      856.88      893.99     76.10 o
  -6   2  -1     1794.76     1818.50     50.70 o
  -4   2  -1     8646.13     8973.92    159.34 o
  -2   2  -1     5953.19     6085.29    101.69 o
   2   2  -1    27643.06    27681.50    419.71 o
   4   2  -1    14585.45    15698.10    226.22 o
   6   2  -1     4130.68     4246.71     75.07 o
   8   2  -1      640.65      609.44     28.94 o
  10   2  -1      811.67      775.47     83.32 o
  -9   3  -1     1712.66     1524.20    212.16 o
  -7   3  -1     2978.02     2813.58     92.58 o
  -5   3  -1     7024.78     7257.79    129.36 o
  -3   3  -1    13470.43    13782.88    225.32 o
  -1   3  -1    32760.21    32457.05    596.49 o
   1   3  -1     8075.62     7571.81    275.04 o
   3   3  -1    17599.79    18437.63    275.51 o
   5   3  -1     4861.49     5103.86    114.59 o
   7   3  -1     5671.39     5573.48    126.29 o
   9   3  -1     2072.53     1967.98     93.05 o
  -8   4  -1     4936.08     5284.63    296.67 o
  -6   4  -1     6200.09     6488.17    143.78 o
  -4   4  -1    15281.42    15857.46    257.78 o
  -2   4  -1    17178.21    17148.40    276.90 o
   0   4  -1    29757.39    27122.27    472.22 o
   2   4  -1    30895.40    30221.25    447.23 o
   4   4  -1     6360.01     6551.86    165.26 o
   6   4  -1     5186.90     5243.80     88.05 o
   8   4  -1     4075.47     4173.57    126.14 o
  -9   5  -1     2622.08     2421.74    174.87 o
  -7   5  -1     3001.39     3086.97    130.83 o
  -5   5  -1    27487.13    28731.96    481.81 o
  -3   5  -1     7150.05     7348.92    111.55 o
  -1   5  -1    41538.08    39963.50    703.57 o
   1   5  -1    28782.04    26859.91    395.11 o
   3   5  -1    14553.65    14784.29    217.46 o
   5   5  -1    21295.79    21961.29    367.39 o
   7   5  -1     1265.61     1249.61     52.88 o
   9   5  -1     5197.63     5114.31    199.15 o
  -8   6  -1     7132.86     7702.27    280.14 o
  -6   6  -1     6022.76     6208.93    150.10 o
  -4   6  -1    18391.22    19023.63    313.14 o
  -2   6  -1    47322.63    47642.30    860.39 o
   0   6  -1    10795.13    10076.67    177.85 o
   2   6  -1    67406.77    66255.58    979.69 o
   4   6  -1     5292.23     5369.23     88.91 o
   6   6  -1     8693.01     8939.56    151.63 o
   8   6  -1     8446.95     8730.43    242.68 o
  -9   7  -1     2390.76     2331.33    220.31 o
  -7   7  -1     2079.37     2011.21     99.08 o
  -5   7  -1    19996.04    20684.83    397.53 o
  -3   7  -1     5508.57     5691.49    106.71 o
  -1   7  -1    27867.19    26280.14    448.16 o
   1   7  -1    15654.55    14036.61    226.58 o
   3   7  -1     6040.46     6074.87     96.73 o
   5   7  -1    20880.60    21473.41    403.85 o
   7   7  -1      732.76      706.51     38.48 o
   9   7  -1     5779.04     5943.08    275.88 o
  -8   8  -1     3622.61     3541.28    176.71 o
  -6   8  -1     3537.15     3722.19    141.62 o
  -4   8  -1     7595.39     7688.25    149.93 o
  -2   8  -1    17150.73    17126.13    269.13 o
   0   8  -1     2548.14     2507.05     46.01 o
   2   8  -1     9054.22     8296.85    157.32 o
   4   8  -1     7147.08     7513.26    126.81 o
   6   8  -1     8760.57     8795.99    181.99 o
   8   8  -1     3968.02     4009.70    162.62 o
  -9   9  -1     1809.86     1655.24    213.79 o
  -7   9  -1     4560.24     4703.53    184.96 o
  -5   9  -1      534.08      561.51     37.92 o
  -3   9  -1     2296.83     2307.51     50.87 o
  -1   9  -1    12852.56    12600.34    225.32 o
   1   9  -1     7489.41     6950.05    132.19 o
   3   9  -1     4468.89     4448.58     73.69 o
   5   9  -1     3776.89     3947.15     77.75 o
   7   9  -1     1651.25     1591.07     61.14 o
   9   9  -1     1252.70     1293.42     97.04 o
  -8  10  -1     1318.98     1398.95    140.18 o
  -6  10  -1     1158.76     1231.19     63.15 o
  -4  10  -1     3400.29     3365.98     81.35 o
  -2  10  -1      924.45      831.92     26.48 o
   0  10  -1     2605.54     2499.97     43.91 o
   2  10  -1      776.38      730.50     21.12 o
   4  10  -1     1962.13     1941.26     44.92 o
   6  10  -1     4698.67     4835.42    116.85 o
   8  10  -1      542.47      539.75     57.26 o
  -7  11  -1      485.96      327.37     56.56 o
  -5  11  -1      903.82      856.75     45.01 o
  -3  11  -1      186.86      156.26     17.39 o
  -1  11  -1     1588.50     1479.60     41.14 o
   1  11  -1     4840.78     4739.06     77.45 o
   3  11  -1     2520.86     2486.30     43.92 o
   5  11  -1      402.42      388.02     23.07 o
   7  11  -1       34.59       64.70     46.81 o
  -8  12  -1      156.23      159.99     72.35 o
  -6  12  -1     2722.52     2805.20    123.14 o
  -4  12  -1     1082.76     1036.55     44.88 o
  -2  12  -1     3126.61     3112.43     70.65 o
   0  12  -1       81.49       86.43     10.79 o
   2  12  -1      213.15      239.53     22.64 o
   4  12  -1     1195.05     1218.72     36.12 o
   6  12  -1      832.52      876.41     48.53 o
   8  12  -1      491.44      332.18     48.97 o
  -7  13  -1     1735.29     1566.34    154.23 o
  -5  13  -1      537.38      548.82     33.60 o
  -3  13  -1     4010.61     3897.29    198.25 o
  -1  13  -1     1483.26     1471.57     43.83 o
   1  13  -1     2617.08     2552.30     57.40 o
   3  13  -1     4498.69     4605.00     92.02 o
   5  13  -1      870.78      839.08     39.35 o
   7  13  -1     2459.11     2518.29    118.72 o
  -6  14  -1     2109.61     2207.32    168.40 o
  -4  14  -1     5781.87     5694.31    176.25 o
  -2  14  -1     1548.88     1607.84     73.58 o
   0  14  -1     6330.36     6338.94    121.19 o
   2  14  -1     1223.37     1249.87     44.45 o
   4  14  -1     6342.90     6496.01    134.46 o
   6  14  -1     3860.86     3740.26    148.43 o
   8  14  -1      947.38      895.76     83.48 o
  -7  15  -1     3644.50     3787.33    269.46 o
  -5  15  -1      473.89      337.22     52.54 o
  -3  15  -1    10497.55    10418.80    323.55 o
  -1  15  -1     2051.54     2137.02     56.96 o
   1  15  -1     6112.08     5951.97    124.63 o
   3  15  -1    11429.65    11629.92    264.47 o
   5  15  -1     1334.92     1191.56     59.58 o
   7  15  -1     5750.56     5912.90    261.59 o
  -6  16  -1     3249.30     3211.67    281.87 o
  -4  16  -1     2589.87     2656.22    202.75 o
  -2  16  -1     2653.59     2574.47     85.81 o
   0  16  -1    16224.64    16431.89    369.13 o
   2  16  -1     4545.51     4412.61    133.83 o
   4  16  -1     6914.49     7028.19    209.23 o
   6  16  -1     3619.04     3367.35    174.12 o
  -5  17  -1     2331.20     2310.26    196.11 o
  -3  17  -1     5389.15     5253.81    228.48 o
  -1  17  -1     5457.33     5378.83    150.92 o
   1  17  -1     5484.29     5682.71    150.73 o
   3  17  -1     6047.26     6245.92    173.62 o
   5  17  -1     2459.01     2427.59    167.49 o
  -4  18  -1     2366.00     2673.64    192.34 o
  -2  18  -1     6007.82     6081.20    193.04 o
   0  18  -1     4004.78     4068.66    128.98 o
   2  18  -1     3475.74     3523.16    150.91 o
   4  18  -1     2726.26     2775.11    106.43 o
   6  18  -1     1366.06     1355.73     87.15 o
  -5  19  -1     2132.88     2041.18    225.07 o
  -3  19  -1     2009.78     2024.42    141.04 o
  -1  19  -1     4496.62     4765.04    229.72 o
   1  19  -1     2857.21     3014.42    111.18 o
   3  19  -1     1302.75     1331.01     79.75 o
   5  19  -1     2383.29     2093.89    127.56 o
  -4  20  -1      811.46      956.20    136.30 o
  -2  20  -1     1416.33     1483.60     94.69 o
   0  20  -1      942.89      954.50     60.38 o
   2  20  -1      746.30      733.69     55.20 o
   4  20  -1     1057.86     1071.76     80.72 o
  -3  21  -1      169.32      236.83     52.52 o
  -1  21  -1      335.20      263.65    111.97 o
   1  21  -1      251.31      230.83     58.22 o
   3  21  -1      125.67       85.93     38.54 o
  -2  22  -1       55.59      159.92     52.39 o
   0  22  -1       70.57       77.61     43.37 o
   2  22  -1       53.67       92.97     53.32 o
  -8   0   0      977.49     1045.85     64.13 o
  -6   0   0    10487.91    10713.17    336.37 o
  -4   0   0    21601.41    22372.52    652.08 o
  -2   0   0    21891.71    22310.95    560.56 o
   2   0   0    24158.35    24839.75    590.14 o
   4   0   0    21154.71    22097.40    607.16 o
   6   0   0    10816.14    11287.98    291.22 o
   8   0   0      803.83      761.95     50.71 o
  10   0   0     5358.37     5114.18    310.32 o
  -9   1   0      899.88      791.78     88.74 o
  -7   1   0    14853.12    14566.53    361.29 o
  -5   1   0     2172.34     2204.84     44.81 o
  -3   1   0    47600.14    48827.01    815.55 o
   3   1   0    46699.61    48538.02    797.22 o
   5   1   0     2209.69     2385.34     48.32 o
   7   1   0    14881.03    14692.87    364.69 o
   9   1   0      884.59      840.36     76.67 o
  -8   2   0     1810.03     1770.02     85.73 o
  -6   2   0     7878.08     7955.12    153.54 o
  -4   2   0    16068.87    16617.46    262.80 o
  -2   2   0     4505.70     4614.09     71.99 o
   2   2   0     3989.31     4108.80     75.44 o
   4   2   0    16286.78    16797.57    281.77 o
   6   2   0     7647.75     7927.13    138.10 o
   8   2   0     1871.04     1883.39     67.62 o
  -9   3   0     3022.57     2971.63    207.80 o
  -7   3   0     3567.08     3444.91     89.38 o
  -5   3   0     3290.19     3299.47     70.86 o
  -3   3   0    12875.63    13328.41    221.29 o
  -1   3   0     5343.11     4672.31    520.95 o
   1   3   0     5949.60     5752.11    241.53 o
   3   3   0    13007.47    13423.82    205.22 o
   5   3   0     3417.19     3520.67     67.02 o
   7   3   0     3652.04     3672.49     96.16 o
   9   3   0     2928.99     2763.56    118.63 o
  -8   4   0     2077.88     2084.13     71.82 o
  -6   4   0     4555.21     4335.60    103.61 o
  -4   4   0     5042.53     5123.10     89.59 o
  -2   4   0     7429.70     7847.06    124.41 o
   0   4   0    11510.82    11273.30    220.94 o
   2   4   0     6896.63     7240.14    112.20 o
   4   4   0     5411.68     5640.62    104.20 o
   6   4   0     4503.57     4605.69     81.96 o
   8   4   0     2191.46     2048.44     82.08 o
  -9   5   0     1024.71      897.13    108.33 o
  -7   5   0      838.01      766.88     38.55 o
  -5   5   0      181.66      184.88     11.50 o
  -3   5   0       21.94       80.50     22.59 o
  -1   5   0     1400.16     1353.09     22.00 o
   1   5   0     1524.93     1504.43     26.95 o
   3   5   0       22.49       17.66      6.69 o
   5   5   0      193.43      209.14     19.34 o
   7   5   0      858.26      849.65     25.50 o
   9   5   0     1006.60      971.75     74.09 o
  -8   6   0      509.66      436.88     42.51 o
  -6   6   0      847.11      835.88     48.47 o
  -4   6   0      386.77      413.39     20.64 o
  -2   6   0     1739.61     1820.06     35.93 o
   0   6   0     4149.63     3987.80     74.59 o
   2   6   0     1886.62     1937.84     27.41 o
   4   6   0      346.95      335.51     12.09 o
   6   6   0      923.00      952.25     39.57 o
   8   6   0      459.73      454.46     45.41 o
  -9   7   0     1270.43     1559.07    178.55 o
  -7   7   0      623.46      516.51     35.22 o
  -5   7   0     2234.10     2275.88     50.11 o
  -3   7   0      884.65      939.03     22.48 o
  -1   7   0     6470.32     6414.58    105.14 o
   1   7   0     6263.87     6243.58     93.12 o
   3   7   0     1065.80     1205.47     22.64 o
   5   7   0     2462.73     2437.17     46.19 o
   7   7   0      611.44      571.05     39.49 o
   9   7   0     1322.08     1384.75     87.59 o
  -8   8   0     3689.78     3947.21    148.74 o
  -6   8   0     6094.86     6222.94    139.37 o
  -4   8   0     2218.00     2288.58     66.45 o
  -2   8   0    10796.04    10311.76    155.09 o
   0   8   0     1740.40     1693.37     44.44 o
   2   8   0    10799.72    10386.95    145.96 o
   4   8   0     2315.83     2414.53     46.61 o
   6   8   0     6417.43     6427.29    153.36 o
   8   8   0     3824.19     3903.03    137.24 o
  -9   9   0     3275.40     3024.72    326.76 o
  -7   9   0     3224.67     3285.53    127.73 o
  -5   9   0    10148.73    10212.05    225.52 o
  -3   9   0     3414.11     3387.26     62.09 o
  -1   9   0     8115.51     7576.82    132.71 o
   1   9   0     7855.43     7177.34    105.69 o
   3   9   0     3441.66     3516.34     64.94 o
   5   9   0    10140.58    10159.62    203.14 o
   7   9   0     3307.09     3241.49    113.06 o
   9   9   0     3246.27     2946.49    161.34 o
  -8  10   0     5323.55     5866.75    407.13 o
  -6  10   0     7868.89     8064.48    192.23 o
  -4  10   0     7094.55     7126.00    146.24 o
  -2  10   0    15740.96    15786.06    290.19 o
   0  10   0     4525.39     4043.46     66.32 o
   2  10   0    15491.12    15465.37    286.63 o
   4  10   0     6946.76     6974.33    122.45 o
   6  10   0     7556.28     7679.84    182.99 o
   8  10   0     5338.44     5427.74    242.71 o
  -7  11   0     5886.84     6374.59    248.84 o
  -5  11   0     5104.23     5123.13    134.27 o
  -3  11   0    14759.93    14712.38    292.59 o
  -1  11   0    15337.46    15110.17    319.05 o
   1  11   0    15066.96    14525.64    243.00 o
   3  11   0    14795.69    14943.37    230.02 o
   5  11   0     4860.42     5053.04    106.62 o
   7  11   0     5767.33     6006.59    188.47 o
  -8  12   0     1488.89     1435.18    151.22 o
  -6  12   0     5326.61     5596.50    210.64 o
  -4  12   0    10476.26    10874.73    264.47 o
  -2  12   0     4705.00     4619.21     97.22 o
   0  12   0    24311.74    23815.28    389.19 o
   2  12   0     4572.37     4549.44     82.77 o
   4  12   0    10017.53    10643.85    202.78 o
   6  12   0     5304.74     5628.65    240.33 o
   8  12   0     1398.65     1397.13     86.12 o
  -7  13   0     3879.53     3831.72    224.95 o
  -5  13   0     1633.04     1576.91     66.05 o
  -3  13   0    11095.28    11255.12    258.14 o
  -1  13   0     7308.89     7144.95    166.19 o
   1  13   0     7224.45     6983.00    128.83 o
   3  13   0    10905.82    11193.88    245.52 o
   5  13   0     1676.44     1647.50     59.90 o
   7  13   0     3896.60     3832.98    160.44 o
  -6  14   0      909.46      828.69    106.33 o
  -4  14   0     5465.06     5483.01    157.51 o
  -2  14   0     2885.22     2845.81     76.38 o
   0  14   0     6015.56     5884.47    112.65 o
   2  14   0     2825.53     2695.66     79.44 o
   4  14   0     5694.17     5836.51    139.99 o
   6  14   0      973.72      990.27     58.30 o
  -7  15   0       47.97       13.29     77.24 o
  -5  15   0      707.15      581.30     80.25 o
  -3  15   0     1588.29     1613.65     57.06 o
  -1  15   0     1626.93     1662.23     51.77 o
   1  15   0     1851.46     1945.07     64.97 o
   3  15   0     1548.41     1568.36     47.73 o
   5  15   0      762.85      814.99     51.92 o
   7  15   0       64.78       13.12     46.67 o
  -6  16   0      597.32      530.64    110.97 o
  -4  16   0     1585.58     1515.05     86.43 o
  -2  16   0      225.69      235.01     23.62 o
   0  16   0       40.34       50.92     17.39 o
   2  16   0      236.30      198.33     24.19 o
   4  16   0     1653.05     1626.93     60.81 o
   6  16   0      538.44      503.99     68.76 o
  -5  17   0       39.30       66.96     58.05 o
  -3  17   0      290.16      273.78     28.26 o
  -1  17   0     1106.83     1086.65     45.30 o
   1  17   0     1085.68     1113.74     51.19 o
   3  17   0      310.96      373.03     30.30 o
   5  17   0       29.09       13.90     32.91 o
  -6  18   0      425.19      217.80     93.29 o
  -4  18   0      936.95      861.66     98.55 o
  -2  18   0      977.64      959.03     49.11 o
   0  18   0       75.22       99.52     30.95 o
   2  18   0      965.07      980.63     76.28 o
   4  18   0      903.43      782.41     74.98 o
   6  18   0      509.84      452.40     73.29 o
  -5  19   0     1831.09     1648.72    214.16 o
  -3  19   0      578.84      488.88     56.87 o
  -1  19   0     1724.08     1782.41     74.59 o
   1  19   0     1569.89     1616.86     77.85 o
   3  19   0      600.74      560.50     49.11 o
   5  19   0     1886.96     1817.80    118.26 o
  -4  20   0      787.41      706.68    120.75 o
  -2  20   0     4146.76     4486.05    212.72 o
   0  20   0      562.20      647.60     73.29 o
   2  20   0     4197.98     4394.93    183.21 o
   4  20   0      791.92      705.36     93.46 o
  -3  21   0      895.57      863.47     97.97 o
  -1  21   0     3929.93     4011.27    330.21 o
   1  21   0     3969.79     4144.68    261.21 o
   3  21   0      904.66      830.46     83.45 o
  -2  22   0     5588.66     6035.32    632.77 o
   0  22   0     1010.84      940.12    156.55 o
   2  22   0     5732.52     6148.64    454.12 o
  -9   1   1      208.16      181.25     35.36 o
  -7   1   1     1246.23     1247.04     46.30 o
  -5   1   1      826.39      856.07     23.81 o
  -3   1   1    12767.27    13540.78    214.18 o
   1   1   1     2031.83     1576.06    292.29 o
   3   1   1     2219.13     2372.58     41.75 o
   5   1   1      332.25      358.79     18.96 o
   7   1   1      314.98      284.05     36.23 o
   9   1   1      494.55      476.11     65.59 o
 -10   2   1      792.69      724.55    138.87 o
  -8   2   1      659.33      639.48     37.86 o
  -6   2   1     3965.53     4034.25     75.75 o
  -4   2   1    14065.38    15151.12    244.57 o
  -2   2   1    27358.92    27575.97    501.50 o
   2   2   1     6739.26     6894.16    106.03 o
   4   2   1     8642.00     9305.55    154.71 o
   6   2   1     2172.80     2220.23     52.47 o
   8   2   1      782.38      760.03     78.02 o
  -9   3   1     1960.80     1778.84     85.91 o
  -7   3   1     5802.39     6002.43    158.65 o
  -5   3   1     5123.24     5303.71     94.23 o
  -3   3   1    16883.67    17560.06    305.66 o
  -1   3   1     7469.66     6149.79    944.12 o
   1   3   1    31774.16    31165.01    465.86 o
   3   3   1    13489.72    14033.15    230.60 o
   5   3   1     7322.95     7886.42    136.76 o
   7   3   1     2914.23     2876.47    102.23 o
   9   3   1     1906.00     1805.80    112.23 o
  -8   4   1     4293.36     4033.81    120.95 o
  -6   4   1     5163.73     5280.35    109.43 o
  -4   4   1     6386.49     6421.76    108.13 o
  -2   4   1    29876.92    29241.67    440.12 o
   0   4   1    29268.09    26518.76    472.32 o
   2   4   1    17500.20    17577.66    251.13 o
   4   4   1    14772.13    15539.75    262.65 o
   6   4   1     6331.79     6582.15    144.58 o
   8   4   1     4849.48     4981.13    146.87 o
  -9   5   1     5149.10     4900.16    227.27 o
  -7   5   1     1443.13     1492.34     44.37 o
  -5   5   1    21275.82    21519.32    369.15 o
  -3   5   1    14818.56    15077.51    241.53 o
  -1   5   1    29177.17    27679.36    366.22 o
   1   5   1    42875.59    41933.12    590.22 o
   3   5   1     7082.91     7468.98    111.06 o
   5   5   1    27089.75    28689.49    501.68 o
   7   5   1     3164.81     3048.22     96.62 o
   9   5   1     2598.17     2275.26    115.46 o
  -8   6   1     8397.85     8620.03    235.09 o
  -6   6   1     9281.11     9591.30    218.24 o
  -4   6   1     5306.30     5376.96     89.47 o
  -2   6   1    67016.23    65643.27    907.32 o
   0   6   1    12443.02    11805.86    184.35 o
   2   6   1    47358.10    48335.21    669.82 o
   4   6   1    18415.78    19612.61    303.08 o
   6   6   1     5780.50     5869.10    153.37 o
   8   6   1     7245.09     7219.00    237.13 o
  -9   7   1     5675.81     5501.04    336.57 o
  -7   7   1      793.08      771.03     36.25 o
  -5   7   1    20980.07    21771.75    390.60 o
  -3   7   1     6115.19     6082.72     97.28 o
  -1   7   1    15729.44    14585.15    242.16 o
   1   7   1    27989.56    27008.79    359.56 o
   3   7   1     5624.50     5915.26    103.92 o
   5   7   1    19556.11    20206.67    347.49 o
   7   7   1     2100.59     2192.47     82.65 o
   9   7   1     2364.82     2286.14    118.52 o
  -8   8   1     3985.02     4000.10    127.81 o
  -6   8   1     8445.66     8457.10    193.59 o
  -4   8   1     7757.85     8022.33    122.64 o
  -2   8   1     9315.48     8620.61    127.98 o
   0   8   1     2047.60     1914.03     35.82 o
   2   8   1    16930.35    17209.36    237.67 o
   4   8   1     7423.83     7719.12    126.27 o
   6   8   1     3689.28     3683.33     95.70 o
   8   8   1     3636.51     3543.51    150.12 o
  -9   9   1     1228.89      898.02    141.31 o
  -7   9   1     1558.28     1528.72     56.95 o
  -5   9   1     3775.40     4005.24     79.85 o
  -3   9   1     4179.24     4008.80     62.03 o
  -1   9   1     7975.34     7598.80    122.93 o
   1   9   1    12185.73    11938.71    206.87 o
   3   9   1     2634.90     2655.55     49.36 o
   5   9   1      584.35      619.82     22.00 o
   7   9   1     4274.68     4282.99    145.36 o
   9   9   1     1895.13     1630.03    115.41 o
  -8  10   1      626.54      576.89     65.38 o
  -6  10   1     4532.14     4674.23    104.99 o
  -4  10   1     2078.71     2101.08     48.69 o
  -2  10   1      748.37      683.80     26.20 o
   0  10   1     2368.62     2273.78     42.25 o
   2  10   1     1066.95     1043.73     19.31 o
   4  10   1     3165.47     3130.32     59.41 o
   6  10   1     1269.01     1250.33     58.52 o
   8  10   1     1282.40     1235.51     75.38 o
  -7  11   1       32.83       81.48     35.23 o
  -5  11   1      401.01      375.44     20.84 o
  -3  11   1     2559.69     2515.90     48.80 o
  -1  11   1     4818.79     4701.74     92.68 o
   1  11   1     1575.01     1488.38     25.99 o
   3  11   1      192.81      213.09     15.15 o
   5  11   1      915.73      952.57     35.30 o
   7  11   1      471.74      475.27     47.82 o
  -8  12   1      440.54      396.35     94.17 o
  -6  12   1      876.85      871.35     86.85 o
  -4  12   1     1159.94     1197.10     33.65 o
  -2  12   1      266.44      322.18     26.56 o
   0  12   1       72.32       79.39     11.43 o
   2  12   1     2943.88     2933.32     57.10 o
   4  12   1     1128.97     1149.35     42.65 o
   6  12   1     2634.68     2612.14     95.83 o
   8  12   1      183.24       90.36     43.10 o
  -7  13   1     2369.36     2289.20    180.81 o
  -5  13   1      856.12      763.78     54.91 o
  -3  13   1     4484.26     4625.68    129.25 o
  -1  13   1     2441.89     2407.26     71.11 o
   1  13   1     1696.87     1744.39     40.48 o
   3  13   1     4126.39     4323.86     78.36 o
   5  13   1      410.44      402.53     31.70 o
   7  13   1     1741.22     1623.90     91.47 o
  -6  14   1     3995.81     4014.53    252.91 o
  -4  14   1     6348.29     6419.61    172.72 o
  -2  14   1     1150.70     1175.47     40.52 o
   0  14   1     6410.50     6366.99    119.64 o
   2  14   1     1427.33     1401.65     40.78 o
   4  14   1     5843.27     5840.30    141.38 o
   6  14   1     2143.07     2179.45     96.17 o
  -7  15   1     5647.69     5675.91    382.43 o
  -5  15   1     1421.87     1544.65    144.95 o
  -3  15   1    11290.43    11307.82    316.66 o
  -1  15   1     6368.71     6288.06    125.14 o
   1  15   1     2033.55     2112.21     64.98 o
   3  15   1    10558.75    10653.11    214.21 o
   5  15   1      528.57      527.24     49.03 o
   7  15   1     3608.67     3545.28    180.60 o
  -6  16   1     3542.20     3334.55    300.05 o
  -4  16   1     6997.10     6961.15    550.07 o
  -2  16   1     4598.11     4346.45    131.41 o
   0  16   1    16404.37    16801.12    400.34 o
   2  16   1     2890.29     2808.25     83.53 o
   4  16   1     2625.11     2676.44    194.03 o
   6  16   1     3235.07     3037.22    309.83 o
  -5  17   1     2361.43     2692.19    192.09 o
  -3  17   1     6361.85     5977.00    227.26 o
  -1  17   1     5433.12     5534.82    143.96 o
   1  17   1     5322.76     5377.19    137.31 o
   3  17   1     5281.35     5389.90    157.19 o
   5  17   1     2310.57     2286.86    111.13 o
  -6  18   1     1442.20     1496.50    173.54 o
  -4  18   1     2642.43     2759.40    201.62 o
  -2  18   1     3514.84     3610.95    128.34 o
   0  18   1     3915.71     3957.09    133.50 o
   2  18   1     5833.00     5964.18    203.49 o
   4  18   1     2465.42     2566.89    125.85 o
  -5  19   1     2314.01     2520.41    221.06 o
  -3  19   1     1462.90     1424.70    153.98 o
  -1  19   1     2595.97     2623.99    111.42 o
   1  19   1     4517.67     4522.25    181.86 o
   3  19   1     2047.59     2169.70    120.12 o
   5  19   1     2139.91     1927.76    128.52 o
  -4  20   1     1004.22      957.58    143.19 o
  -2  20   1      773.95      757.64     57.81 o
   0  20   1      926.69      960.22     77.35 o
   2  20   1     1404.33     1329.71     79.94 o
   4  20   1      847.76      713.41     71.14 o
  -3  21   1      102.71       -4.51     62.69 o
  -1  21   1      265.69      231.12     65.60 o
   1  21   1      308.32      256.50     58.92 o
   3  21   1      177.75      123.38     55.61 o
  -2  22   1       51.21       63.29     56.99 o
   0  22   1       68.08      141.96     55.88 o
   2  22   1       60.33      123.91     51.10 o
 -10   0   2     5252.20     5094.49    407.63 o
  -8   0   2     6535.62     6830.77    416.91 o
  -6   0   2     6045.32     6156.69    274.16 o
  -4   0   2    51674.16    51309.33   1355.05 o
  -2   0   2    41690.61    39919.94    941.27 o
   2   0   2     6430.70     6723.73    144.92 o
   4   0   2     4296.30     4171.80    103.93 o
   6   0   2    16970.44    17435.16    595.59 o
   8   0   2     1466.38     1329.73    103.19 o
  -9   1   2     1511.61     1477.99     67.72 o
  -7   1   2    16610.31    17032.74    663.44 o
  -5   1   2     2610.62     2615.88     51.51 o
  -3   1   2    45178.23    46164.19    726.77 o
   1   1   2    17268.64    16882.38    332.90 o
   3   1   2    43833.18    44247.45    700.48 o
   5   1   2     4694.53     4751.24     87.44 o
   7   1   2     7662.91     7602.11    281.71 o
   9   1   2     3227.78     3141.40    179.01 o
 -10   2   2     2898.19     2613.83    155.44 o
  -8   2   2     3261.08     3262.23    139.54 o
  -6   2   2     5534.19     5504.40    103.04 o
  -4   2   2    16625.13    16543.38    263.87 o
  -2   2   2    13742.51    13167.90    188.73 o
   0   2   2    42992.16     1805.52   8930.85 o
   2   2   2    22408.27    23214.36    373.18 o
   4   2   2    11959.78    12695.41    208.78 o
   6   2   2     9957.08    10109.71    236.05 o
   8   2   2     1483.39     1409.61    162.63 o
  -9   3   2     1515.08     1364.37     70.58 o
  -7   3   2     4121.91     4040.64    105.79 o
  -5   3   2     5932.80     5957.42    105.45 o
  -3   3   2     7828.77     7793.91    117.60 o
  -1   3   2    43800.64    40324.43    719.24 o
   1   3   2    29875.08    29760.74    636.03 o
   3   3   2     8988.56     9450.61    147.02 o
   5   3   2     6114.73     6324.94    120.72 o
   7   3   2     3666.90     3579.04    123.77 o
   9   3   2     2636.86     2555.20    156.44 o
 -10   4   2     1015.71      777.68     79.15 o
  -8   4   2     2670.94     2514.14    123.32 o
  -6   4   2     3421.74     3236.14     66.06 o
  -4   4   2     2574.17     2752.62     46.46 o
  -2   4   2      969.47      932.63     15.79 o
   0   4   2    15807.74    15436.24    277.61 o
   2   4   2    17887.24    18043.95    287.14 o
   4   4   2     7658.41     8087.78    146.32 o
   6   4   2     3959.56     3977.94    111.90 o
   8   4   2      911.16      826.86     54.19 o
  -9   5   2      132.30      190.57     42.75 o
  -7   5   2      233.29      244.71     30.71 o
  -5   5   2     2119.71     2170.75     42.97 o
  -3   5   2     8195.14     8521.02    143.42 o
  -1   5   2     9059.83     8679.76    125.19 o
   1   5   2     5505.40     5441.29     82.83 o
   3   5   2      599.91      610.05     18.72 o
   5   5   2      444.60      437.71     22.05 o
   7   5   2      417.03      442.20     70.30 o
   9   5   2      481.08      407.84     53.82 o
  -8   6   2      214.68      160.97     32.43 o
  -6   6   2     1161.92     1172.19     37.74 o
  -4   6   2      182.34      206.72     12.03 o
  -2   6   2     2923.96     2832.96     39.85 o
   0   6   2     2659.05     2759.60     63.40 o
   2   6   2      527.70      546.16     28.80 o
   4   6   2     3539.41     3724.42     62.24 o
   6   6   2      937.04      808.17     47.09 o
   8   6   2      419.54      378.75     39.38 o
  -9   7   2     2120.25     2022.94    107.91 o
  -7   7   2      926.19      939.37     49.64 o
  -5   7   2     1648.83     1655.27     41.01 o
  -3   7   2     1780.03     1720.77     28.30 o
  -1   7   2     3530.96     3458.70     48.97 o
   1   7   2    12491.33    12736.10    177.66 o
   3   7   2      623.84      651.88     19.82 o
   5   7   2     3651.96     3694.44     67.13 o
   7   7   2      847.38      850.59     46.40 o
   9   7   2      566.59      434.28     53.70 o
  -8   8   2     2964.02     2948.38    117.42 o
  -6   8   2     3879.45     3757.69     88.44 o
  -4   8   2     1383.74     1406.76     40.23 o
  -2   8   2    14507.20    13920.36    226.98 o
   0   8   2     6778.07     6803.52    117.72 o
   2   8   2     8876.37     8883.94    133.60 o
   4   8   2     7127.69     7600.07    138.37 o
   6   8   2     1527.20     1400.46     57.63 o
   8   8   2     2535.36     2527.65    110.77 o
  -9   9   2     3808.76     3755.86    180.76 o
  -7   9   2     1022.26      968.83     44.76 o
  -5   9   2     8956.42     9007.78    173.93 o
  -3   9   2     5291.92     5167.35     78.85 o
  -1   9   2    15497.09    14995.50    214.20 o
   1   9   2    19566.59    19110.80    263.03 o
   3   9   2     5191.36     5307.70     88.32 o
   5   9   2     9272.33     9467.34    192.01 o
   7   9   2     2349.99     2332.62    126.48 o
  -8  10   2     3603.35     3657.84    143.19 o
  -6  10   2     5733.07     5769.65    127.15 o
  -4  10   2     4020.12     4049.23     74.75 o
  -2  10   2    13184.11    12965.93    196.09 o
   0  10   2    12754.61    12667.63    173.75 o
   2  10   2    15284.26    15707.72    224.66 o
   4  10   2    11807.92    12389.72    227.75 o
   6  10   2     2783.13     2808.58    182.62 o
   8  10   2     3369.62     3369.30    154.90 o
  -7  11   2     4274.91     4563.39    160.09 o
  -5  11   2     9302.74     9479.88    185.94 o
  -3  11   2    12197.65    12210.98    195.99 o
  -1  11   2    15970.05    15201.63    250.24 o
   1  11   2     5087.24     5018.94     80.47 o
   3  11   2     9299.69     9893.25    173.64 o
   5  11   2     4862.68     4707.51    124.94 o
   7  11   2     5085.97     4908.81    175.26 o
  -8  12   2     2869.29     2860.69    166.22 o
  -6  12   2     4011.53     4130.41    169.73 o
  -4  12   2    12223.89    12342.50    250.73 o
  -2  12   2     6446.56     6604.26    123.71 o
   0  12   2    16600.95    15796.70    252.32 o
   2  12   2     8217.49     8148.14    159.36 o
   4  12   2     4360.73     4342.91     91.40 o
   6  12   2     5164.97     5173.84    169.18 o
   8  12   2     1380.85     1208.76    109.80 o
  -7  13   2     5999.71     6170.53    276.90 o
  -5  13   2     3172.93     3227.38     87.92 o
  -3  13   2     8590.81     8707.51    165.78 o
  -1  13   2    10739.79    10269.23    223.66 o
   1  13   2     4919.66     4971.80     75.42 o
   3  13   2     7993.05     8373.83    189.87 o
   5  13   2      580.22      543.22     41.24 o
   7  13   2     3187.34     3053.26    165.81 o
  -8  14   2     1190.00     1096.64    155.73 o
  -6  14   2     2847.49     2845.46    162.75 o
  -4  14   2     6828.96     6969.42    154.78 o
  -2  14   2     2733.55     2728.60     70.52 o
   0  14   2     4230.39     4197.64     81.06 o
   2  14   2     2468.72     2578.84     56.12 o
   4  14   2      743.42      716.62     32.12 o
   6  14   2     2486.88     2528.76    113.69 o
  -7  15   2      913.22      753.08    110.47 o
  -5  15   2     1058.00     1102.95     61.94 o
  -3  15   2      738.41      754.39     35.40 o
  -1  15   2     3411.34     3300.22     84.43 o
   1  15   2     2894.33     2831.97    115.38 o
   3  15   2     1429.94     1468.80     42.98 o
   5  15   2     1602.27     1514.67    146.85 o
   7  15   2      840.45      687.27     71.65 o
  -6  16   2      624.52      711.20    100.06 o
  -4  16   2      657.71      654.91     54.57 o
  -2  16   2       94.41       78.32     20.78 o
   0  16   2      422.26      389.46     22.98 o
   2  16   2      680.00      608.91     34.34 o
   4  16   2      537.22      471.64     41.96 o
   6  16   2      684.55      548.77     67.11 o
  -5  17   2      865.91      935.77    131.78 o
  -3  17   2     1166.65     1381.18     74.36 o
  -1  17   2     1368.14     1297.19     45.50 o
   1  17   2      506.82      468.01     34.51 o
   3  17   2      137.11       98.59     23.74 o
   5  17   2        8.34        3.20     28.83 o
  -6  18   2     1775.78     1746.02    178.05 o
  -4  18   2      754.71      719.22     89.65 o
  -2  18   2     1580.30     1529.24     73.85 o
   0  18   2      269.09      307.50     27.20 o
   2  18   2     1010.68     1035.50     49.55 o
   4  18   2      950.63      853.67     68.17 o
  -5  19   2     1845.76     1674.67    183.19 o
  -3  19   2      882.84      830.84     76.90 o
  -1  19   2     1347.95     1322.81     68.63 o
   1  19   2     3457.09     3491.79    119.07 o
   3  19   2      255.75      202.72     50.60 o
   5  19   2     1774.48     1654.72    145.20 o
  -4  20   2      438.78      203.63    105.20 o
  -2  20   2     4432.00     4926.49    254.15 o
   0  20   2     1145.26     1126.67     91.03 o
   2  20   2     2977.97     3124.40    158.40 o
   4  20   2     1579.42     1419.48    132.53 o
  -3  21   2     1562.19     1116.32    161.12 o
  -1  21   2     1186.60     1161.55     98.98 o
   1  21   2     4777.51     5140.38    219.38 o
   3  21   2      481.25      500.34     75.41 o
  -2  22   2     4101.27     4005.70    348.76 o
   0  22   2      789.41      725.87     84.85 o
   2  22   2     3105.03     2980.15    268.73 o
  -9   1   3      391.49      292.68     35.23 o
  -7   1   3     1373.63     1294.27     46.54 o
  -5   1   3     3813.34     4097.20    109.81 o
  -3   1   3      267.79      313.21     14.04 o
  -1   1   3      187.93      190.15     26.64 o
   1   1   3     8619.68     8617.79    168.65 o
   3   1   3     4112.12     4305.97     73.23 o
   5   1   3     1035.22     1028.75     32.26 o
   7   1   3      894.42      910.83     64.46 o
   9   1   3      413.43      409.21     77.68 o
 -10   2   3     1471.00     1158.46    128.84 o
  -8   2   3     2695.26     2503.75    122.81 o
  -6   2   3     3454.91     3397.53     69.43 o
  -4   2   3    13388.74    12855.75    191.62 o
  -2   2   3     9960.58     9924.06    154.31 o
   0   2   3     1358.50     1427.72     22.62 o
   2   2   3    11434.25    12108.94    218.80 o
   4   2   3     7438.92     7684.99    131.30 o
   6   2   3     8563.55     8450.01    238.02 o
   8   2   3      966.98      827.68    123.01 o
  -9   3   3     2280.40     2038.77     80.79 o
  -7   3   3     4238.91     4060.98     95.12 o
  -5   3   3     6514.03     6779.14    114.30 o
  -3   3   3    14369.88    13985.29    201.16 o
  -1   3   3    18590.97    17500.29    285.91 o
   1   3   3    11130.90    10728.39    197.63 o
   3   3   3    14631.40    14791.58    235.70 o
   5   3   3     7226.05     7473.48    134.28 o
   7   3   3     4052.84     3803.42    134.41 o
   9   3   3     2731.47     2470.03    160.05 o
 -10   4   3     2072.57     1842.22    119.27 o
  -8   4   3     4419.97     4235.67    120.77 o
  -6   4   3     7901.45     7831.18    190.52 o
  -4   4   3    16176.95    16443.37    263.19 o
  -2   4   3    35263.92    33809.80    498.06 o
   0   4   3    15438.70    14983.54    224.82 o
   2   4   3    28600.57    29452.97    456.01 o
   4   4   3    14001.91    14719.41    249.57 o
   6   4   3     5906.31     5705.88    163.70 o
   8   4   3     4603.39     4674.56    196.43 o
  -9   5   3     5345.75     5258.25    196.90 o
  -7   5   3     2364.02     2363.16     81.47 o
  -5   5   3    21339.39    21781.25    371.31 o
  -3   5   3    21690.06    21223.22    345.70 o
  -1   5   3     6230.56     5735.86     99.76 o
   1   5   3    34390.71    33769.66    527.47 o
   3   5   3    11768.72    12458.76    211.04 o
   5   5   3    15034.01    15789.61    291.06 o
   7   5   3     2521.46     2427.60    118.37 o
   9   5   3     1726.43     1554.69     85.18 o
  -8   6   3     3091.54     3127.85     94.45 o
  -6   6   3    17689.62    18377.00    334.57 o
  -4   6   3     5058.09     5401.99     86.39 o
  -2   6   3    42603.09    40198.52    562.74 o
   0   6   3    10628.05    10049.37    149.38 o
   2   6   3    31634.38    32809.35    485.38 o
   4   6   3    17496.67    18088.00    313.26 o
   6   6   3      421.03      367.71     46.24 o
   8   6   3     7313.25     7319.22    314.72 o
  -9   7   3     4636.71     4467.16    185.11 o
  -7   7   3     1002.96     1015.21     43.65 o
  -5   7   3    18526.07    18676.29    332.55 o
  -3   7   3    20182.92    20117.63    264.56 o
  -1   7   3    14944.72    14197.02    207.71 o
   1   7   3    41011.02    40376.35    635.92 o
   3   7   3     3109.05     3173.71     58.89 o
   5   7   3     8983.04     9313.36    188.82 o
   7   7   3     2241.33     2244.97    102.02 o
  -8   8   3     2204.00     2128.51     90.98 o
  -6   8   3     4210.82     4289.46    100.44 o
  -4   8   3     1954.29     1849.38     41.37 o
  -2   8   3    24268.54    23930.12    354.73 o
   0   8   3    15364.80    15078.54    311.91 o
   2   8   3     7628.85     7543.02    108.02 o
   4   8   3     8423.95     8928.10    155.78 o
   6   8   3      917.98      927.85     54.40 o
   8   8   3     3021.06     2980.65    141.31 o
  -9   9   3     2007.65     2032.69    107.92 o
  -7   9   3     1674.79     1683.54     60.67 o
  -5   9   3     2431.81     2469.50     50.48 o
  -3   9   3     5917.94     5701.88     86.45 o
  -1   9   3    13632.52    13602.19    215.13 o
   1   9   3     4621.22     4448.97     69.81 o
   3   9   3     2309.68     2386.89     46.74 o
   5   9   3     4865.93     4953.30    113.82 o
   7   9   3     3360.89     3239.63    117.41 o
  -8  10   3     1127.97      987.08     65.20 o
  -6  10   3     3638.97     3598.81     90.94 o
  -4  10   3      772.89      797.21     19.80 o
  -2  10   3      997.52      995.10     19.88 o
   0  10   3     3222.59     3195.75     57.34 o
   2  10   3     5325.79     5480.88    115.68 o
   4  10   3     3374.16     3489.88     76.15 o
   6  10   3     2528.14     2509.43     93.93 o
   8  10   3      340.88      277.37     51.77 o
  -9  11   3      182.86      147.74     47.53 o
  -7  11   3      212.58      206.56     45.83 o
  -5  11   3      533.34      520.01     25.58 o
  -3  11   3     1928.39     1880.88     34.74 o
  -1  11   3     3814.57     3794.79     63.51 o
   1  11   3      123.60      126.98      8.92 o
   3  11   3      413.43      432.09     29.81 o
   5  11   3      229.89      210.95     22.23 o
   7  11   3      751.63      738.86     87.94 o
  -8  12   3      407.96      336.09     56.08 o
  -6  12   3      785.39      815.51     48.80 o
  -4  12   3     1521.51     1479.61     49.88 o
  -2  12   3     1368.46     1402.67     34.99 o
   0  12   3     2745.90     2801.87     40.15 o
   2  12   3     3768.30     3776.42     66.97 o
   4  12   3     2690.82     2589.02     76.13 o
   6  12   3      550.90      466.98     48.89 o
  -7  13   3     1480.30     1488.25     77.99 o
  -5  13   3     1489.14     1424.80     59.11 o
  -3  13   3     1335.93     1302.81     32.45 o
  -1  13   3     5533.22     5507.70    103.60 o
   1  13   3     1270.21     1264.65     36.27 o
   3  13   3     5258.23     5342.91    106.38 o
   5  13   3      974.61     1001.20     52.24 o
   7  13   3     1025.39      906.21     73.99 o
  -8  14   3     1441.30     1477.09    118.56 o
  -6  14   3      664.47      645.45     49.15 o
  -4  14   3     9585.12     9641.29    189.80 o
  -2  14   3      879.75      892.90     30.89 o
   0  14   3     9666.69     9601.43    171.76 o
   2  14   3     5164.74     5155.85    108.08 o
   4  14   3      992.35     1007.37     42.22 o
   6  14   3     3545.77     3476.47    169.85 o
  -7  15   3     4603.85     4903.52    302.54 o
  -5  15   3     3472.00     3699.57    149.57 o
  -3  15   3     4555.99     4707.12    112.40 o
  -1  15   3     9151.97     9574.06    188.97 o
   1  15   3      781.92      791.09     29.09 o
   3  15   3     8312.60     8531.79    191.70 o
   5  15   3     1292.17     1296.10     76.26 o
  -6  16   3     2408.65     2512.59    180.56 o
  -4  16   3     8147.06     8584.86    310.16 o
  -2  16   3     1522.84     1473.43     56.35 o
   0  16   3     7281.04     7444.76    176.77 o
   2  16   3     3785.26     3790.85    100.34 o
   4  16   3     1636.67     1607.68     65.21 o
   6  16   3     5278.74     4962.60    271.86 o
  -5  17   3     2113.78     2164.81    181.06 o
  -3  17   3     5616.80     5694.73    217.49 o
  -1  17   3     6724.67     6862.95    193.79 o
   1  17   3     3636.31     3665.87    111.51 o
   3  17   3     4569.12     4396.08    148.53 o
   5  17   3     3200.09     3286.47    144.03 o
  -6  18   3     3293.18     3023.09    315.98 o
  -4  18   3     2157.50     2202.81    172.66 o
  -2  18   3     6176.92     5955.88    206.39 o
   0  18   3     4175.95     4071.56    164.33 o
   2  18   3     3815.13     3812.16    119.09 o
   4  18   3     2582.35     2538.43    131.46 o
  -5  19   3      851.13      674.33    140.68 o
  -3  19   3     1856.23     1623.51    104.56 o
  -1  19   3     2213.63     2258.12    129.89 o
   1  19   3     4629.32     4757.96    185.89 o
   3  19   3      756.83      808.05     68.09 o
  -4  20   3      305.13      308.70     89.53 o
  -2  20   3     1276.43     1232.99    240.05 o
   0  20   3      924.50      915.94     64.09 o
   2  20   3      849.54      861.64     79.18 o
   4  20   3      977.00     1003.85    127.90 o
  -3  21   3      102.57      185.57     82.76 o
  -1  21   3      411.85      475.71     77.90 o
   1  21   3      337.36      304.98     53.99 o
   3  21   3      404.78      419.60     77.87 o
  -2  22   3       34.11       -9.50     41.25 o
   0  22   3      189.24      228.51     63.73 o
 -10   0   4     4823.58     5132.11    363.37 o
  -8   0   4    12187.11    12243.15    472.84 o
  -6   0   4     5885.64     5887.14    193.37 o
  -4   0   4    43279.06    42649.32    872.81 o
  -2   0   4     2064.08     2058.06     47.85 o
   0   0   4    79436.51    77925.05   1748.67 o
   2   0   4    26021.59    26523.03    723.80 o
   4   0   4     4015.30     4124.20    157.48 o
   6   0   4    25774.81    25518.73   1105.42 o
   8   0   4      762.76      785.93     96.92 o
  -9   1   4      640.86      684.82     47.81 o
  -7   1   4    17949.03    18338.07    639.08 o
  -5   1   4    10239.61    10522.34    167.92 o
  -3   1   4    11823.71    11411.27    146.08 o
  -1   1   4    83914.05    77225.02   1235.60 o
   1   1   4     4846.98     4905.08    103.86 o
   3   1   4    34803.61    35624.83    556.23 o
   5   1   4     4135.46     4068.45     81.75 o
   7   1   4     6078.21     5929.72    212.46 o
   9   1   4     4392.04     3995.00    245.05 o
 -10   2   4     2374.45     2248.64    147.67 o
  -8   2   4     4915.70     4842.25    122.79 o
  -6   2   4     6000.21     5899.40    101.39 o
  -4   2   4    27638.29    27411.55    379.26 o
  -2   2   4     6916.67     6500.12     88.69 o
   0   2   4    30927.77    30551.76    480.14 o
   2   2   4    18851.86    19491.06    366.88 o
   4   2   4     3755.16     3806.42     74.26 o
   6   2   4    10837.48    10675.59    305.95 o
   8   2   4     1794.26     1788.92     99.93 o
  -9   3   4     1426.95     1448.66     74.67 o
  -7   3   4     3301.79     3375.21     95.18 o
  -5   3   4     9425.02     9826.31    148.80 o
  -3   3   4     8987.08     8894.71    131.78 o
  -1   3   4     6960.05     6734.49    115.07 o
   1   3   4    14421.98    14482.71    288.23 o
   3   3   4    11079.13    11220.25    180.98 o
   5   3   4     4622.15     4577.99     94.67 o
   7   3   4     2989.95     3264.02    132.55 o
   9   3   4     2196.65     2096.74    149.55 o
 -10   4   4     1044.83      854.52     99.88 o
  -8   4   4      961.14      929.98     47.27 o
  -6   4   4      414.12      396.11     20.96 o
  -4   4   4     3473.40     3562.24     60.34 o
  -2   4   4    10432.34    10152.36    168.91 o
   0   4   4     7413.84     7252.82    123.06 o
   2   4   4     3908.00     3999.38     86.99 o
   4   4   4     4877.44     4916.11     89.84 o
   6   4   4     1050.93      995.99     66.09 o
   8   4   4      798.41      736.35     70.82 o
  -9   5   4      250.76      263.69     53.29 o
  -7   5   4      754.60      749.91     37.04 o
  -5   5   4     1465.50     1470.34     37.08 o
  -3   5   4     2743.14     2672.65     39.68 o
  -1   5   4     4125.79     4178.31     64.26 o
   1   5   4      700.33      801.85     21.11 o
   3   5   4      689.75      695.37     22.37 o
   5   5   4     1426.18     1401.65     44.87 o
   7   5   4     1183.73     1188.19    134.67 o
 -10   6   4      407.76      419.92     97.43 o
  -8   6   4      119.40      170.62     28.70 o
  -6   6   4     1949.58     1966.76     55.51 o
  -4   6   4      713.60      728.39     16.75 o
  -2   6   4     2592.18     2710.42     46.23 o
   0   6   4      700.39      707.44     19.52 o
   2   6   4      416.41      398.24     16.45 o
   4   6   4      992.37     1019.19     31.19 o
   6   6   4      441.32      334.28     37.80 o
   8   6   4      406.08      333.19     64.76 o
  -9   7   4     1771.97     1684.36     95.89 o
  -7   7   4      946.39      920.32     42.09 o
  -5   7   4      586.77      558.32     19.67 o
  -3   7   4     1945.55     1821.92     33.57 o
  -1   7   4     1805.02     1806.59     30.61 o
   1   7   4     5706.12     5624.12     90.91 o
   3   7   4      563.45      591.57     19.79 o
   5   7   4     1944.84     2069.53     59.87 o
   7   7   4     1399.18     1423.22     89.14 o
  -8   8   4      616.88      522.30     46.65 o
  -6   8   4     4727.47     4704.06    136.93 o
  -4   8   4      342.13      344.51     15.43 o
  -2   8   4    11601.00    11246.87    176.85 o
   0   8   4     3196.75     3143.56     63.70 o
   2   8   4     1070.36     1070.24     24.27 o
   4   8   4     4526.02     4686.78     86.17 o
   6   8   4     1786.15     1838.42     86.28 o
   8   8   4     2955.30     2955.23    182.74 o
  -9   9   4     3627.13     3667.42    178.76 o
  -7   9   4     2176.56     2176.08     68.38 o
  -5   9   4     8257.63     8300.54    161.66 o
  -3   9   4    15718.09    15537.94    235.10 o
  -1   9   4     4291.41     4257.55     95.06 o
   1   9   4    19500.63    19124.12    323.84 o
   3   9   4     2321.46     2356.47     47.59 o
   5   9   4     5597.23     5605.33    139.71 o
   7   9   4     3263.42     3266.46    131.93 o
  -8  10   4     2896.25     3072.14    132.70 o
  -6  10   4     6573.20     6664.04    145.39 o
  -4  10   4     9495.48     9728.49    163.20 o
  -2  10   4    16443.28    16467.02    241.83 o
   0  10   4    24810.43    24631.78    403.62 o
   2  10   4    14293.02    14985.15    223.86 o
   4  10   4     6485.89     6501.87    146.43 o
   6  10   4     1457.43     1481.86     88.71 o
   8  10   4     2987.63     2782.91    153.03 o
  -9  11   4     1664.28     1615.27    182.42 o
  -7  11   4     4999.42     5176.15    150.73 o
  -5  11   4     8453.28     8499.50    179.14 o
  -3  11   4    10278.37    10099.49    158.73 o
  -1  11   4    17450.50    16895.80    279.41 o
   1  11   4    11651.75    12015.23    189.79 o
   3  11   4    13765.32    14434.80    268.66 o
   5  11   4     4472.33     4373.76    143.15 o
   7  11   4     2913.99     2853.62    145.47 o
  -8  12   4     4912.30     4687.65    223.08 o
  -6  12   4     1688.63     1686.57     65.41 o
  -4  12   4    14489.27    14951.37    282.87 o
  -2  12   4     6417.32     6324.25    111.44 o
   0  12   4    20005.07    20167.98    297.19 o
   2  12   4     8290.64     8580.69    144.31 o
   4  12   4     3706.44     3700.53    113.18 o
   6  12   4     5235.31     5628.24    211.59 o
  -7  13   4     4337.81     4618.45    160.39 o
  -5  13   4     2761.89     2813.68     84.63 o
  -3  13   4     3502.38     3538.94     68.67 o
  -1  13   4    14866.32    15039.53    248.53 o
   1  13   4      564.17      593.54     25.88 o
   3  13   4     8619.01     9189.78    231.71 o
   5  13   4     3031.00     3007.30    124.01 o
   7  13   4     1344.39     1206.80     92.08 o
  -8  14   4     1336.64     1212.35     89.63 o
  -6  14   4      625.94      562.48     76.78 o
  -4  14   4     3439.40     3497.91     85.37 o
  -2  14   4     1523.08     1518.76     44.11 o
   0  14   4     1836.40     1871.72     30.92 o
   2  14   4     3050.71     3042.23     70.19 o
   4  14   4     2637.47     2535.70     86.68 o
   6  14   4     3123.68     2731.21    149.72 o
  -7  15   4      570.11      545.03     58.32 o
  -5  15   4     1116.71     1105.65     72.41 o
  -3  15   4      722.17      784.72     32.92 o
  -1  15   4      597.17      612.02     20.55 o
   1  15   4     1401.92     1441.18     42.47 o
   3  15   4     2100.55     1958.85     58.05 o
   5  15   4      955.51      931.49     66.41 o
  -6  16   4      602.75      587.22     62.96 o
  -4  16   4      101.68      116.36     21.83 o
  -2  16   4      353.56      344.90     27.04 o
   0  16   4     1047.85     1034.53     35.69 o
   2  16   4     1599.78     1549.98     57.51 o
   4  16   4      526.35      549.92     76.43 o
   6  16   4      172.14      101.18     54.85 o
  -5  17   4      413.31      500.55    109.46 o
  -3  17   4      345.05      262.91     41.91 o
  -1  17   4      450.30      440.96     30.55 o
   1  17   4      122.71      129.83     28.73 o
   3  17   4      583.95      575.51     49.69 o
   5  17   4      765.17      699.39     69.89 o
  -6  18   4      423.22      518.35    137.93 o
  -4  18   4      267.55      233.10     80.75 o
  -2  18   4      996.24      829.89     72.97 o
   0  18   4      661.34      650.29     45.66 o
   2  18   4      598.81      552.40     38.20 o
   4  18   4     1494.29     1408.68     96.19 o
  -5  19   4      717.34      723.36    127.27 o
  -3  19   4     1838.12     1957.47    177.49 o
  -1  19   4     1076.90     1031.69    155.61 o
   1  19   4     2454.18     2417.04    199.69 o
   3  19   4      652.16      717.94    125.07 o
  -4  20   4      321.16      270.59     98.43 o
  -2  20   4     5087.18     5305.30    350.40 o
   0  20   4      739.80      821.87     63.17 o
   2  20   4     1339.81     1260.29     93.48 o
  -3  21   4     3218.67     3239.89    257.04 o
  -1  21   4      662.19      596.00     61.85 o
   1  21   4     4777.86     5050.40    258.34 o
  -2  22   4     4091.76     4035.74    382.24 o
   0  22   4     1147.67     1099.21    111.05 o
  -9   1   5      104.70      110.02     36.52 o
  -7   1   5      844.77      813.25     30.46 o
  -5   1   5      496.56      482.61     13.55 o
  -3   1   5     1688.78     1612.88     26.06 o
  -1   1   5     2854.18     2838.22     49.27 o
   1   1   5      712.60      738.46     32.31 o
   3   1   5     3593.37     3741.39     69.37 o
   5   1   5       89.05      107.81     24.44 o
   7   1   5     1104.50     1046.58    133.35 o
 -10   2   5     1490.85     1302.18    110.47 o
  -8   2   5     1672.17     1692.82     51.61 o
  -6   2   5     1317.18     1274.40     31.38 o
  -4   2   5     4506.78     4404.05     62.49 o
  -2   2   5     3779.98     3558.35     51.58 o
   0   2   5     1905.57     1717.48     31.33 o
   2   2   5     6732.84     6967.06    141.77 o
   4   2   5     5846.55     6135.56    114.40 o
   6   2   5     2666.45     2491.98    100.01 o
   8   2   5     1164.28     1006.18     79.38 o
  -9   3   5     1223.70     1300.39     68.71 o
  -7   3   5     7661.39     7701.71    155.30 o
  -5   3   5    12150.59    12488.53    257.31 o
  -3   3   5    11289.44    10550.76    146.85 o
  -1   3   5    14242.77    13135.60    174.69 o
   1   3   5     6191.26     5939.15    109.92 o
   3   3   5    11412.53    11621.75    200.00 o
   5   3   5     3051.95     3155.28     98.41 o
   7   3   5     4735.83     4732.12    196.54 o
 -10   4   5     3009.62     3300.33    185.91 o
  -8   4   5     4310.89     4064.84    125.84 o
  -6   4   5    15675.65    16382.48    285.42 o
  -4   4   5    10974.42    10821.59    143.15 o
  -2   4   5    21447.47    20070.36    303.94 o
   0   4   5    19097.92    18609.89    296.92 o
   2   4   5    11356.36    11437.53    226.84 o
   4   4   5    11643.97    11867.03    201.89 o
   6   4   5     4776.72     4655.55    162.50 o
   8   4   5     2949.08     2888.87    165.95 o
  -9   5   5     5848.66     5940.24    242.96 o
  -7   5   5     3290.28     3395.19     99.67 o
  -5   5   5    14432.04    14912.55    247.68 o
  -3   5   5    28956.31    27582.50    439.48 o
  -1   5   5    15098.63    15059.24    230.60 o
   1   5   5    45962.10    46846.70    933.87 o
   3   5   5     4898.79     4893.66     89.02 o
   5   5   5    10522.46    10713.43    286.75 o
   7   5   5     5877.91     5833.13    237.61 o
 -10   6   5     2049.27     1843.16    148.74 o
  -8   6   5     1838.94     1965.18    116.35 o
  -6   6   5    20278.74    20963.63    481.02 o
  -4   6   5     3174.03     3104.36     52.10 o
  -2   6   5    37897.19    36448.41    561.88 o
   0   6   5    22961.27    23110.90    370.89 o
   2   6   5     8809.23     9053.08    185.65 o
   4   6   5    18118.73    18324.24    353.10 o
   6   6   5      858.64      905.88    109.84 o
   8   6   5     5865.86     5900.08    302.38 o
  -9   7   5     6867.34     6747.28    261.43 o
  -7   7   5     2607.33     2590.11     76.73 o
  -5   7   5     9807.47     9700.03    171.62 o
  -3   7   5    19129.41    18424.60    304.10 o
  -1   7   5     1366.18     1302.84     24.76 o
   1   7   5    30135.51    30112.63    468.44 o
   3   7   5     4067.56     4148.05     80.24 o
   5   7   5     7324.35     7239.17    214.07 o
   7   7   5     3860.80     3687.89    167.48 o
  -8   8   5      720.53      691.34     51.14 o
  -6   8   5     6635.66     6728.75    134.68 o
  -4   8   5     6779.81     6917.64    102.77 o
  -2   8   5    12657.30    11914.65    194.34 o
   0   8   5    10971.38    10423.66    165.86 o
   2   8   5     3621.27     3557.39     65.85 o
   4   8   5     9374.87     9903.90    189.93 o
   6   8   5     1247.67     1230.66     71.54 o
   8   8   5     2077.91     2031.34    150.87 o
  -9   9   5     1339.20     1355.16    173.30 o
  -7   9   5     2626.96     2655.91    100.95 o
  -5   9   5     1449.25     1437.99     52.13 o
  -3   9   5     5964.12     5804.72     88.14 o
  -1   9   5     2238.86     2165.72     48.19 o
   1   9   5     6571.60     6714.69    131.53 o
   3   9   5     4946.65     5160.89    100.76 o
   5   9   5     4466.88     4491.71    150.29 o
   7   9   5     1551.90     1502.23    104.97 o
  -8  10   5      454.50      469.16     85.11 o
  -6  10   5      452.83      397.33     36.92 o
  -4  10   5     1622.77     1616.63     32.10 o
  -2  10   5     5758.77     5875.58     93.56 o
   0  10   5     5728.94     5729.69    115.10 o
   2  10   5     2156.67     2111.84     42.04 o
   4  10   5     1126.72     1127.51     41.44 o
   6  10   5      176.88      160.07     55.92 o
  -9  11   5      101.44      161.66     48.26 o
  -7  11   5      518.01      437.09     40.59 o
  -5  11   5     1798.03     1795.70     48.88 o
  -3  11   5     1214.84     1226.83     33.05 o
  -1  11   5     1686.38     1611.61     32.23 o
   1  11   5       20.87       30.62     11.36 o
   3  11   5     2510.43     2440.05     61.25 o
   5  11   5     1683.56     1711.56    193.60 o
   7  11   5     1022.74      958.08    102.68 o
  -8  12   5      563.89      580.82     76.14 o
  -6  12   5      125.43      116.59     23.35 o
  -4  12   5     2704.28     2633.97     56.32 o
  -2  12   5     2673.68     2703.83     51.47 o
   0  12   5     2636.77     2554.35     65.19 o
   2  12   5      606.13      621.55     22.44 o
   4  12   5      101.37       54.14     16.94 o
   6  12   5      372.09      383.95     59.68 o
  -7  13   5     1391.16     1382.95     79.40 o
  -5  13   5     2086.82     2115.35     57.90 o
  -3  13   5      665.23      656.08     22.32 o
  -1  13   5     3065.00     2999.85     59.58 o
   1  13   5     1682.80     1691.78     41.64 o
   3  13   5     5030.67     5128.17    151.71 o
   5  13   5     1058.09     1034.71     68.21 o
   7  13   5      205.75      153.32     68.45 o
  -8  14   5     2217.47     2186.26    136.83 o
  -6  14   5      177.68      219.63     38.54 o
  -4  14   5     7512.50     7872.76    180.60 o
  -2  14   5      837.34      806.26     26.88 o
   0  14   5     3822.80     3921.04     87.73 o
   2  14   5     5276.32     5376.51    139.58 o
   4  14   5     1726.06     1608.99     88.46 o
   6  14   5     2967.83     2824.60    174.37 o
  -7  15   5     3856.05     3973.14    214.23 o
  -5  15   5     1865.08     1984.81     78.03 o
  -3  15   5     2782.34     2903.40     67.23 o
  -1  15   5     9048.01     9063.63    187.32 o
   1  15   5     1554.30     1672.25     49.37 o
   3  15   5    10034.85    10391.14    400.03 o
   5  15   5     2310.14     2299.63    122.85 o
  -6  16   5     1003.26      919.93     87.33 o
  -4  16   5     6374.44     6798.03    227.71 o
  -2  16   5     3539.29     3613.65    106.37 o
   0  16   5     8823.51     8820.21    203.71 o
   2  16   5     8404.21     8300.33    236.90 o
   4  16   5     1995.10     2084.26    100.47 o
  -5  17   5     3360.43     3727.39    279.61 o
  -3  17   5     5656.03     5704.19    270.41 o
  -1  17   5     8058.73     8050.14    225.44 o
   1  17   5     3333.58     3322.74    127.56 o
   3  17   5     3530.09     3489.92    140.02 o
   5  17   5     2593.44     2289.66    163.14 o
  -6  18   5     4045.31     3964.88    420.55 o
  -4  18   5     2928.29     3040.90    206.39 o
  -2  18   5     4296.47     4075.21    203.87 o
   0  18   5     2521.28     2572.70     99.23 o
   2  18   5     3476.31     3418.67    143.80 o
   4  18   5     2364.69     2026.84    206.14 o
  -5  19   5     2831.38     2737.58    279.24 o
  -3  19   5     2114.86     1975.32    137.94 o
  -1  19   5      936.11      911.69     61.44 o
   1  19   5     2439.21     2350.49    124.23 o
   3  19   5     1090.65     1016.19     94.57 o
  -4  20   5      516.63      511.96    129.65 o
  -2  20   5      948.38      872.25     79.74 o
   0  20   5      365.40      427.33     48.84 o
   2  20   5      468.03      372.87     48.20 o
  -3  21   5       95.79      145.20     91.53 o
  -1  21   5      436.03      412.15     58.63 o
   1  21   5       84.57      117.31     56.03 o
 -10   0   6     2130.45     1866.89    197.99 o
  -8   0   6    11895.99    11758.03    348.67 o
  -6   0   6      818.76      784.05     29.90 o
  -4   0   6    31589.01    30717.59    536.27 o
  -2   0   6    24347.18    23175.42    595.18 o
   0   0   6    29101.53    28892.29    687.54 o
   2   0   6    27717.15    27724.64   1210.80 o
   4   0   6     2092.39     1945.87     67.15 o
   6   0   6    12983.77    12713.16    586.31 o
   8   0   6     1495.68     1329.98    141.44 o
  -9   1   6     1746.72     1755.77     69.00 o
  -7   1   6     7444.68     7644.33    139.90 o
  -5   1   6    13887.16    13651.47    171.49 o
  -3   1   6    11545.83    11078.85    160.05 o
  -1   1   6    55016.84    53188.90    899.66 o
   1   1   6     2883.17     2855.33     61.17 o
   3   1   6    10671.81    10908.13    399.50 o
   5   1   6     9172.18     8907.29    252.09 o
   7   1   6     2653.17     2374.74    113.38 o
 -10   2   6     1729.60     1766.37    175.17 o
  -8   2   6     8124.32     8288.34    194.79 o
  -6   2   6     4680.11     4669.29     78.80 o
  -4   2   6    11135.02    10767.93    143.44 o
  -2   2   6    17547.28    16791.39    255.87 o
   0   2   6    17790.73    17801.52    284.89 o
   2   2   6    16531.35    16462.61    323.36 o
   4   2   6     4096.31     4097.28     84.63 o
   6   2   6     6043.18     6126.34    213.65 o
   8   2   6     1777.02     1687.91    121.06 o
  -9   3   6     2892.33     2754.73    126.95 o
  -7   3   6     5708.23     5763.11    127.60 o
  -5   3   6     9741.70     9676.25    139.07 o
  -3   3   6     4783.00     4587.67     69.39 o
  -1   3   6    15105.85    15250.61    237.19 o
   1   3   6    13980.93    14118.18    286.02 o
   3   3   6     8976.96     8966.88    221.08 o
   5   3   6     4598.36     4272.70    140.78 o
   7   3   6     1033.77      950.95     82.41 o
 -10   4   6     1097.84      974.45     97.55 o
  -8   4   6     1870.31     1776.50     69.52 o
  -6   4   6     2410.66     2336.91     56.84 o
  -4   4   6     3921.34     3867.09     52.96 o
  -2   4   6     7776.75     7618.87    128.74 o
   0   4   6    12806.72    13387.59    258.00 o
   2   4   6     3842.95     3952.09     98.36 o
   4   4   6     1491.04     1585.15     42.36 o
   6   4   6     1241.68     1192.82     76.84 o
   8   4   6     2169.74     2110.69    176.67 o
  -9   5   6      308.52      262.03     49.95 o
  -7   5   6      502.22      450.24     29.70 o
  -5   5   6     1498.39     1483.36     28.86 o
  -3   5   6     1326.14     1303.71     27.19 o
  -1   5   6     1352.95     1427.96     23.82 o
   1   5   6     2014.58     2014.62     47.10 o
   3   5   6     3527.72     3613.49     72.01 o
   5   5   6     2343.35     2415.66    102.90 o
   7   5   6      105.96      102.11    137.61 o
 -10   6   6      358.67      244.08     83.10 o
  -8   6   6      326.34      310.91     40.62 o
  -6   6   6      678.31      665.83     26.40 o
  -4   6   6      127.07      140.35     13.56 o
  -2   6   6     1532.42     1453.68     31.87 o
   0   6   6     1390.03     1303.26     23.97 o
   2   6   6      433.13      478.96     28.39 o
   4   6   6      253.20      228.32     28.46 o
   6   6   6       65.17       35.47    133.22 o
   8   6   6       92.29      -16.23     55.19 o
  -9   7   6     1259.08     1228.91     86.32 o
  -7   7   6     1188.29     1152.31     46.45 o
  -5   7   6     1199.31     1161.56     29.09 o
  -3   7   6     4529.58     4341.90     72.21 o
  -1   7   6     2472.86     2545.24     39.83 o
   1   7   6     3380.33     3186.26     70.76 o
   3   7   6     1012.40     1055.61     35.55 o
   5   7   6      709.92      701.87     53.67 o
   7   7   6     1705.35     1575.64    143.69 o
  -8   8   6      829.44      731.11     68.81 o
  -6   8   6     5316.30     5373.83    151.45 o
  -4   8   6     1522.24     1468.00     35.76 o
  -2   8   6     9662.24     9367.76    142.75 o
   0   8   6     7898.49     7916.43    121.93 o
   2   8   6     2599.30     2616.21     64.26 o
   4   8   6     7751.91     7949.81    168.75 o
   6   8   6     1746.49     1811.52    101.27 o
  -9   9   6     3974.51     3852.25    185.96 o
  -7   9   6     3272.58     3354.94    112.65 o
  -5   9   6     2720.21     2598.74     48.74 o
  -3   9   6     8361.89     8090.96    145.43 o
  -1   9   6     4206.13     4039.53     96.97 o
   1   9   6    13795.20    14025.57    253.98 o
   3   9   6     4847.51     5230.39    107.73 o
   5   9   6     4788.74     4751.89    246.09 o
   7   9   6     3464.69     3349.71    192.72 o
  -8  10   6     3850.16     3917.47    161.08 o
  -6  10   6     8119.02     8052.08    214.50 o
  -4  10   6     4496.64     4399.00    103.57 o
  -2  10   6    12948.81    12636.19    193.02 o
   0  10   6    13026.07    12905.10    234.13 o
   2  10   6     4953.00     4954.96    119.81 o
   4  10   6     7242.24     7386.41    209.33 o
   6  10   6     3028.97     3037.01    152.97 o
  -9  11   6     2088.91     1883.85    134.51 o
  -7  11   6     4306.92     4525.41    148.11 o
  -5  11   6     5824.89     5895.15    121.62 o
  -3  11   6     9973.53     9829.92    197.38 o
  -1  11   6    13089.75    13229.58    267.95 o
   1  11   6     8501.92     8678.05    168.27 o
   3  11   6     6249.88     6328.78    160.80 o
   5  11   6     5013.57     4937.02    331.09 o
   7  11   6     2183.22     1967.55    161.93 o
  -8  12   6     4666.11     4776.64    235.80 o
  -6  12   6     1846.50     1887.56     72.14 o
  -4  12   6    10994.00    10891.04    262.57 o
  -2  12   6     6053.56     6130.80    107.94 o
   0  12   6     8463.47     8371.81    212.90 o
   2  12   6    10353.31    10721.24    245.22 o
   4  12   6     2060.82     2083.58     94.04 o
   6  12   6     4931.71     4762.23    271.09 o
  -7  13   6     2557.91     2476.77    129.49 o
  -5  13   6     5860.98     5813.95    149.12 o
  -3  13   6     2302.54     2320.56     50.27 o
  -1  13   6     8077.45     8122.19    166.50 o
   1  13   6     5697.45     5887.04    123.54 o
   3  13   6     5921.22     5933.67    175.43 o
   5  13   6     2999.26     2897.74    139.36 o
  -8  14   6     1146.62     1209.39    168.21 o
  -6  14   6      964.47      994.30     60.15 o
  -4  14   6     4337.99     4376.92    127.09 o
  -2  14   6     2339.83     2407.21     65.59 o
   0  14   6     3147.61     3158.64     80.11 o
   2  14   6     6449.64     6721.57    159.21 o
   4  14   6      997.78      933.15    131.72 o
   6  14   6     1463.03     1399.21    130.61 o
  -7  15   6      567.72      747.26     82.28 o
  -5  15   6     2833.81     2878.77    128.78 o
  -3  15   6      554.19      585.93     30.56 o
  -1  15   6     1242.10     1256.09     33.89 o
   1  15   6      992.35      999.00     36.97 o
   3  15   6      837.89      697.95     64.57 o
   5  15   6      768.19      733.62     85.98 o
  -6  16   6      231.43      160.10     68.40 o
  -4  16   6      429.86      432.63     36.94 o
  -2  16   6     1074.16     1046.77     36.18 o
   0  16   6     3194.43     3183.11     81.00 o
   2  16   6      513.91      546.62     44.01 o
   4  16   6      210.79      192.26     58.10 o
  -5  17   6      629.42      700.54    100.69 o
  -3  17   6      395.21      357.00     47.42 o
  -1  17   6      269.59      241.93     33.47 o
   1  17   6      733.92      646.04     57.74 o
   3  17   6      496.22      483.30    103.19 o
   5  17   6      337.78      411.02    111.34 o
  -6  18   6      930.98      934.89    149.21 o
  -4  18   6      672.03      527.51     83.01 o
  -2  18   6     1230.39     1229.89     68.53 o
   0  18   6     2301.86     2146.54    101.82 o
   2  18   6      305.26      156.30     39.44 o
   4  18   6      584.26      422.07     82.28 o
  -5  19   6     1095.10      708.06    165.26 o
  -3  19   6     1571.00     1630.59    132.77 o
  -1  19   6      622.83      480.95     51.11 o
   1  19   6     2809.18     2731.64    142.72 o
   3  19   6     1058.47      970.09     92.34 o
  -4  20   6      371.57      357.73     98.43 o
  -2  20   6     1898.25     1996.44    157.11 o
   0  20   6     1937.63     1797.16    108.55 o
   2  20   6     1325.39     1308.91     92.06 o
  -3  21   6     3860.69     4076.81    298.30 o
  -1  21   6      784.17      635.89     71.72 o
   1  21   6     3227.19     3061.23    196.88 o
  -9   1   7      155.26      114.07     36.81 o
  -7   1   7     1092.48     1102.10     34.58 o
  -5   1   7     3197.76     3177.05     50.27 o
  -3   1   7      195.30      210.86      9.20 o
  -1   1   7     4189.70     4106.64     72.73 o
   1   1   7     2446.31     2484.95     94.53 o
   3   1   7     2578.36     2506.11     75.56 o
   5   1   7     1520.33     1468.00     75.66 o
   7   1   7      327.85      376.84    102.32 o
 -10   2   7      467.28      351.03     74.89 o
  -8   2   7     1622.83     1676.56     49.32 o
  -6   2   7     1225.93     1186.26     31.70 o
  -4   2   7     8805.79     8295.04    123.47 o
  -2   2   7    10073.49     9879.04    162.52 o
   0   2   7    10488.34    10650.21    194.54 o
   2   2   7     9740.81    10435.85    204.64 o
   4   2   7     2112.98     2168.12     60.67 o
   6   2   7     2293.49     2245.20    100.28 o
   8   2   7      697.66      641.69     88.82 o
  -9   3   7     2827.80     2801.11    105.24 o
  -7   3   7     2840.48     2819.88     68.06 o
  -5   3   7    12366.47    11967.03    162.81 o
  -3   3   7     5703.54     5362.68     75.61 o
  -1   3   7    19031.33    18833.02    311.42 o
   1   3   7    10386.60    10327.66    194.12 o
   3   3   7     9908.15    10274.80    218.65 o
   5   3   7     5925.65     5625.06    195.60 o
   7   3   7      909.66      951.84     89.78 o
 -10   4   7     3237.92     2951.59    235.80 o
  -8   4   7     3346.35     3432.21     94.68 o
  -6   4   7     4803.90     4898.64     85.51 o
  -4   4   7    15552.56    15211.11    214.97 o
  -2   4   7    16796.51    16413.91    244.89 o
   0   4   7     7918.84     7391.37    135.76 o
   2   4   7    12153.53    12466.28    254.07 o
   4   4   7     9690.19     9783.42    261.34 o
   6   4   7     1517.60     1438.28     80.20 o
   8   4   7     1987.25     1657.87    140.62 o
  -9   5   7     4534.89     4414.98    178.61 o
  -7   5   7     5292.54     5632.31    122.23 o
  -5   5   7    10538.57    10461.35    144.85 o
  -3   5   7    33093.48    32003.64    491.65 o
  -1   5   7     3739.93     3403.49     49.26 o
   1   5   7    13018.88    12558.87    241.94 o
   3   5   7     8658.36     8492.15    179.71 o
   5   5   7     3779.72     3648.03    138.36 o
   7   5   7     4403.28     4345.19    216.09 o
  -8   6   7     2182.97     2096.61     84.60 o
  -6   6   7    19000.07    19581.21    391.90 o
  -4   6   7     7327.95     7174.14    117.85 o
  -2   6   7    12473.53    11648.43    225.66 o
   0   6   7    16581.44    16289.31    261.95 o
   2   6   7     7521.68     7764.43    174.60 o
   4   6   7    15711.50    15699.63    468.64 o
   6   6   7     1276.48     1223.36     76.34 o
  -9   7   7     3101.81     2928.08    185.95 o
  -7   7   7     5483.60     5830.98    205.60 o
  -5   7   7     1923.06     1803.13     37.01 o
  -3   7   7    20252.38    19584.92    301.11 o
  -1   7   7     3665.29     3683.14     56.74 o
   1   7   7    23145.19    23939.96    467.18 o
   3   7   7     7221.51     7270.22    175.11 o
   5   7   7     2452.98     2359.47    123.71 o
   7   7   7     5992.21     5740.92    286.88 o
  -8   8   7     1273.05     1194.53     63.18 o
  -6   8   7     7760.04     7900.29    173.74 o
  -4   8   7     4395.40     4321.67     81.23 o
  -2   8   7     8823.91     8814.78    146.02 o
   0   8   7     9816.55     9668.15    153.61 o
   2   8   7     2723.74     2724.26     65.72 o
   4   8   7     6749.81     7065.24    234.56 o
   6   8   7     3521.17     3406.41    155.65 o
  -9   9   7     1219.93     1035.27     85.54 o
  -7   9   7     3667.02     3587.48    121.42 o
  -5   9   7     4064.59     3973.54    111.28 o
  -3   9   7     4615.07     4519.31     77.65 o
  -1   9   7     3162.56     3165.86     63.81 o
   1   9   7     5027.01     5228.29    107.46 o
   3   9   7     3712.25     3812.05     95.13 o
   5   9   7     1172.94     1118.33    109.46 o
   7   9   7     1920.42     1844.98    152.07 o
  -8  10   7      183.39      138.56     40.60 o
  -6  10   7      834.42      814.80     47.72 o
  -4  10   7      535.28      531.59     31.74 o
  -2  10   7     2332.15     2395.14     46.52 o
   0  10   7     4158.32     4132.66     86.90 o
   2  10   7      834.89      839.68     29.93 o
   4  10   7      564.05      541.32     48.61 o
   6  10   7     1782.00     1934.69    113.53 o
  -7  11   7     1415.84     1488.52     73.76 o
  -5  11   7      903.97      857.44     56.54 o
  -3  11   7      529.42      573.37     24.37 o
  -1  11   7      159.51      153.29     11.80 o
   1  11   7      605.97      600.11     26.98 o
   3  11   7      773.27      767.79     39.77 o
   5  11   7     1266.72     1232.40     92.97 o
  -8  12   7      825.74      741.89     73.61 o
  -6  12   7      242.05      272.61     38.42 o
  -4  12   7     2059.10     1955.79     62.49 o
  -2  12   7     1303.36     1305.39     31.10 o
   0  12   7     1739.43     1699.88     44.20 o
   2  12   7     1843.34     1771.38     63.36 o
   4  12   7      704.93      715.74     64.36 o
   6  12   7      566.05      497.11     70.68 o
  -7  13   7     1267.50     1219.40     74.42 o
  -5  13   7     2906.60     2992.50    120.33 o
  -3  13   7      152.07      141.53     18.26 o
  -1  13   7     4158.99     4145.38     81.33 o
   1  13   7     2642.82     2745.84     77.17 o
   3  13   7     2053.37     1971.13     81.72 o
   5  13   7     2076.26     2061.98    143.91 o
  -8  14   7     2594.50     2953.88    292.15 o
  -6  14   7      901.66      925.11    105.54 o
  -4  14   7     2738.76     2887.40     89.34 o
  -2  14   7     2541.83     2608.72     75.86 o
   0  14   7     2195.74     2144.76     67.28 o
   2  14   7     8383.53     8613.64    258.35 o
   4  14   7     1157.50     1081.73    111.41 o
   6  14   7     4049.70     3430.85    313.97 o
  -7  15   7     1545.91     1448.06    118.60 o
  -5  15   7     4743.55     5008.12    206.41 o
  -3  15   7     1275.67     1306.29     47.24 o
  -1  15   7     9270.64     9871.44    200.38 o
   1  15   7     2305.23     2376.42    111.20 o
   3  15   7     3387.62     3406.43    169.09 o
   5  15   7     4369.24     4529.28    277.86 o
  -6  16   7     1618.76     1716.29    117.43 o
  -4  16   7     6130.21     6506.44    267.68 o
  -2  16   7     4027.35     4164.46    131.53 o
   0  16   7     2497.30     2513.47    107.38 o
   2  16   7     6420.98     6894.36    336.10 o
   4  16   7     1282.98     1229.30    158.11 o
  -5  17   7     3728.16     3634.98    334.03 o
  -3  17   7     3619.21     3463.81    149.69 o
  -1  17   7     3928.96     3966.73    147.88 o
   1  17   7     2140.85     2101.98    126.72 o
   3  17   7     2115.62     1825.52    212.91 o
  -4  18   7     2016.54     1817.06    151.78 o
  -2  18   7     3766.70     3725.79    172.80 o
   0  18   7     5372.05     5577.11    336.89 o
   2  18   7     1521.76     1665.31    125.27 o
  -5  19   7     1319.91     1321.21    192.22 o
  -3  19   7     2342.69     2063.23    132.94 o
  -1  19   7     2268.42     2266.20    124.02 o
   1  19   7     3488.70     3500.79    156.33 o
   3  19   7     1196.33      996.51     97.41 o
  -4  20   7      670.33      597.47    140.94 o
  -2  20   7     1367.08     1301.61    131.71 o
   0  20   7     2343.76     2253.86    127.87 o
   2  20   7      344.63      309.75     80.50 o
  -1  21   7      445.46      338.17     96.40 o
 -10   0   8      708.21      762.98    124.64 o
  -8   0   8    14637.78    14541.21    473.23 o
  -6   0   8     4227.72     4170.80     94.80 o
  -4   0   8    28840.63    27923.82    560.32 o
  -2   0   8    22138.00    21467.15    717.79 o
   0   0   8     9908.89    10006.18    258.74 o
   2   0   8    36424.14    37076.09   1161.62 o
   4   0   8     1925.72     1583.39    102.19 o
   6   0   8     5110.89     5145.78    310.58 o
  -9   1   8     2802.08     2889.98    141.91 o
  -7   1   8     4318.47     4274.75     95.19 o
  -5   1   8    19402.14    19217.79    279.55 o
  -3   1   8     5306.34     5053.26     79.28 o
  -1   1   8    36938.86    36668.93    632.19 o
   1   1   8     7654.08     7664.67    158.91 o
   3   1   8    10707.77    10773.96    235.85 o
   5   1   8     9945.80     9942.81    314.79 o
   7   1   8      889.94      675.27     89.71 o
 -10   2   8     1241.10     1206.86    113.62 o
  -8   2   8     4645.90     4573.38    119.38 o
  -6   2   8     4463.52     4340.84     78.08 o
  -4   2   8    10879.09    10604.46    155.82 o
  -2   2   8    14075.93    13258.35    246.57 o
   0   2   8    12367.50    12503.71    214.92 o
   2   2   8    13232.13    13426.14    273.37 o
   4   2   8     2008.81     2051.46     93.54 o
   6   2   8     4111.54     4142.74    174.53 o
  -9   3   8     2277.93     2334.48    118.22 o
  -7   3   8     3453.90     3329.72     80.86 o
  -5   3   8     4289.94     4277.40     64.08 o
  -3   3   8     5178.66     5193.34     72.42 o
  -1   3   8     7603.06     7503.47    127.55 o
   1   3   8    11470.40    11819.81    248.56 o
   3   3   8     2817.65     2688.58     68.92 o
   5   3   8     3757.88     3673.28    151.64 o
   7   3   8     1409.90     1199.28     94.78 o
 -10   4   8      578.08      412.43     79.38 o
  -8   4   8      621.96      628.02     41.10 o
  -6   4   8     1514.80     1478.65     33.92 o
  -4   4   8     3996.13     3892.90     63.69 o
  -2   4   8     4056.15     3958.93    100.12 o
   0   4   8     1837.73     1828.68     41.83 o
   2   4   8     1757.47     1724.58     50.89 o
   4   4   8     4240.93     4124.17    166.26 o
   6   4   8     1640.13     1535.30     93.79 o
  -9   5   8      974.42      839.65     56.04 o
  -7   5   8      720.94      653.86     32.40 o
  -5   5   8      302.41      281.34     11.36 o
  -3   5   8      841.62      854.89     25.23 o
  -1   5   8      580.25      589.77     15.48 o
   1   5   8     1363.16     1326.39     48.32 o
   3   5   8      517.86      513.74     53.50 o
   5   5   8     2128.61     1977.03     91.21 o
   7   5   8      175.03      229.12     99.31 o
  -8   6   8       98.12       84.93     29.78 o
  -6   6   8      180.97      174.33     11.35 o
  -4   6   8     1047.57      987.80     26.98 o
  -2   6   8      558.19      573.53     14.92 o
   0   6   8     3212.49     3207.52     61.75 o
   2   6   8      232.02      243.40     24.10 o
   4   6   8      374.11      346.14     43.51 o
   6   6   8      221.48      133.65     43.17 o
  -9   7   8      577.44      361.44     48.63 o
  -7   7   8     1490.56     1552.57     56.06 o
  -5   7   8      134.85      126.90     17.73 o
  -3   7   8     4411.88     4208.31     72.97 o
  -1   7   8      975.21      948.29     21.15 o
   1   7   8     2828.71     2827.82     72.30 o
   3   7   8     2771.31     2653.29     88.03 o
   5   7   8     1017.38      905.26     67.71 o
   7   7   8      728.50      641.12     76.28 o
  -8   8   8      158.34      109.94     29.93 o
  -6   8   8     2942.74     2970.93     81.26 o
  -4   8   8     4360.73     4278.56     83.35 o
  -2   8   8     6136.34     5996.26    118.96 o
   0   8   8    10878.00    10993.02    181.81 o
   2   8   8      709.73      689.64     35.45 o
   4   8   8     5616.81     5518.42    194.19 o
   6   8   8     1234.38     1191.54     89.26 o
  -9   9   8     1799.29     1751.83    101.95 o
  -7   9   8     3459.97     3507.17     95.80 o
  -5   9   8     1955.58     1922.23     57.60 o
  -3   9   8    15486.42    15326.21    261.40 o
  -1   9   8     4782.73     4890.05    108.14 o
   1   9   8    10367.24    10585.81    234.90 o
   3   9   8     4160.46     4187.76    131.06 o
   5   9   8     1834.11     1695.27    105.86 o
   7   9   8     3717.89     3197.28    212.19 o
  -8  10   8     3132.66     3078.91    151.74 o
  -6  10   8     9643.11    10238.88    229.33 o
  -4  10   8     6536.68     6577.24    162.72 o
  -2  10   8     3705.67     3687.40     70.60 o
   0  10   8     9557.52     9610.68    193.20 o
   2  10   8     5964.63     6090.87    202.16 o
   4  10   8     4045.75     4147.67    158.73 o
   6  10   8     3306.86     2996.04    171.04 o
  -7  11   8     4867.73     4706.57    157.74 o
  -5  11   8     9301.40     9039.56    222.54 o
  -3  11   8     5014.23     4970.92    109.90 o
  -1  11   8     9208.05     8934.32    188.46 o
   1  11   8     3980.27     3944.25     99.27 o
   3  11   8     4105.40     4101.19    135.91 o
   5  11   8     3089.77     3025.32    153.92 o
  -8  12   8     6296.71     6337.02    345.19 o
  -6  12   8     2812.72     2862.34    111.50 o
  -4  12   8     6303.72     6307.33    162.44 o
  -2  12   8     8524.42     8618.75    192.64 o
   0  12   8     2351.80     2365.46     65.70 o
   2  12   8    10049.99    10376.36    279.59 o
   4  12   8     1795.04     1643.57    114.04 o
   6  12   8     3947.96     3336.22    278.28 o
  -7  13   8     1816.45     1647.90    104.74 o
  -5  13   8     5876.77     5966.32    162.67 o
  -3  13   8     2628.50     2749.04     78.53 o
  -1  13   8    11380.48    11201.71    257.74 o
   1  13   8     2165.38     2095.46     80.55 o
   3  13   8     3497.12     3521.12    157.66 o
   5  13   8     4340.63     4177.86    268.53 o
  -6  14   8      538.55      465.99     54.04 o
  -4  14   8     2054.09     2077.12     96.74 o
  -2  14   8     5448.61     5594.40    131.96 o
   0  14   8     2508.49     2384.48     96.27 o
   2  14   8     3186.08     3343.20    152.90 o
   4  14   8     1199.77     1101.88    139.37 o
  -7  15   8      595.86      607.05     94.10 o
  -5  15   8      793.86      819.36     48.21 o
  -3  15   8      119.06      103.03     20.21 o
  -1  15   8      534.41      549.34     32.29 o
   1  15   8     2352.29     2238.17    112.01 o
   3  15   8      785.34      789.44    103.95 o
   5  15   8     1275.53      985.42    162.00 o
  -6  16   8       94.52      111.10    104.57 o
  -4  16   8      294.29      277.44     28.58 o
  -2  16   8      508.12      514.41     51.85 o
   0  16   8      702.45      641.57     67.93 o
   2  16   8      159.72      184.44     62.19 o
   4  16   8      216.28      132.66     80.12 o
  -5  17   8      200.90      167.08     67.27 o
  -3  17   8       77.42       39.76     36.62 o
  -1  17   8      268.69      353.69    103.63 o
   1  17   8      116.12      171.59     50.94 o
   3  17   8      595.42      539.92     87.02 o
  -4  18   8      308.74      268.90     68.94 o
  -2  18   8      704.57      749.45     82.40 o
   0  18   8      746.62      833.53     76.36 o
   2  18   8      101.89       15.92     98.05 o
  -3  19   8     1386.63     1414.03    105.26 o
  -1  19   8      877.68      853.02     90.08 o
   1  19   8     1754.96     1524.35    102.28 o
  -2  20   8     1854.56     1869.61    122.25 o
   0  20   8     3574.74     3547.68    200.14 o
  -9   1   9      241.50      336.51     52.18 o
  -7   1   9      287.19      283.26     21.72 o
  -5   1   9      768.36      725.16     17.94 o
  -3   1   9      441.49      428.79     16.27 o
  -1   1   9     2000.91     1930.53     39.99 o
   1   1   9     3006.73     3064.55     83.31 o
   3   1   9     2460.02     2448.76     91.66 o
   5   1   9      701.26      610.64     56.32 o
   7   1   9       13.42      -53.34     53.34 o
 -10   2   9      113.11       86.04     64.45 o
  -8   2   9     1873.40     1834.35     68.58 o
  -6   2   9       39.78       43.51     10.32 o
  -4   2   9     9994.04     9863.98    144.54 o
  -2   2   9     7008.21     6687.10    121.46 o
   0   2   9     4431.68     4444.70     84.17 o
   2   2   9     6299.28     6283.63    138.13 o
   4   2   9      684.67      581.77     64.20 o
   6   2   9     2100.80     2249.10    203.13 o
  -9   3   9      834.40      745.05     57.65 o
  -7   3   9     2440.20     2380.51     60.20 o
  -5   3   9     5082.19     5039.21     76.09 o
  -3   3   9     3702.75     3573.48     61.77 o
  -1   3   9     9292.24     9064.52    175.15 o
   1   3   9    11736.53    11884.52    249.57 o
   3   3   9     7584.79     7390.63    247.89 o
   5   3   9     2969.83     2816.41    125.00 o
   7   3   9      789.29      830.87     91.84 o
  -8   4   9     2499.98     2449.31     77.80 o
  -6   4   9     7260.04     7205.58    119.97 o
  -4   4   9    12300.32    12060.92    194.35 o
  -2   4   9     7286.79     7086.38    129.07 o
   0   4   9    14345.38    14492.99    285.30 o
   2   4   9     8153.26     8068.52    192.68 o
   4   4   9     6233.30     6313.02    208.56 o
   6   4   9     3304.13     3008.74    147.83 o
  -9   5   9     3043.14     2670.85    116.27 o
  -7   5   9     8650.07     8790.96    207.77 o
  -5   5   9     4988.36     4976.85     98.51 o
  -3   5   9    16620.40    16160.61    223.64 o
  -1   5   9     8404.49     8539.86    157.27 o
   1   5   9    14522.30    14714.35    340.10 o
   3   5   9     8177.42     8300.81    246.49 o
   5   5   9     2804.90     2840.02    129.19 o
   7   5   9     4616.31     4488.58    270.99 o
  -8   6   9     1584.94     1521.24     66.95 o
  -6   6   9    19239.84    19494.44    342.93 o
  -4   6   9     8275.24     8075.86    135.54 o
  -2   6   9     6826.67     6803.53    115.99 o
   0   6   9    24777.75    25308.54    555.63 o
   2   6   9     3440.05     3331.34    157.77 o
   4   6   9     9809.65     9733.08    434.72 o
   6   6   9     2031.72     1923.96    123.17 o
  -9   7   9     2680.54     2554.81    137.58 o
  -7   7   9     8761.16     8938.29    251.21 o
  -5   7   9     4753.84     4693.51    107.58 o
  -3   7   9    21829.57    21724.51    359.07 o
  -1   7   9     4876.87     4929.10     85.37 o
   1   7   9     6341.75     6346.59    176.99 o
   3   7   9     6750.69     6664.56    214.73 o
   5   7   9      850.40      806.09    131.72 o
   7   7   9     5174.72     4736.09    319.93 o
  -8   8   9      813.48      730.44     45.42 o
  -6   8   9     5025.98     5122.57    127.53 o
  -4   8   9     5019.69     4950.42    108.75 o
  -2   8   9     3211.34     3278.18     70.48 o
   0   8   9     5646.67     5751.63    128.00 o
   2   8   9     1516.70     1428.02     59.43 o
   4   8   9     4445.81     4619.65    178.24 o
   6   8   9     2457.55     2336.99    178.74 o
  -9   9   9      556.56      471.76     73.98 o
  -7   9   9     2090.40     2160.52     79.94 o
  -5   9   9      932.21      871.51     39.64 o
  -3   9   9     2695.07     2705.54     63.49 o
  -1   9   9     2646.80     2583.06     55.69 o
   1   9   9      965.34      938.70     41.70 o
   3   9   9     5313.56     5302.34    220.88 o
   5   9   9      582.98      470.04    134.35 o
  -8  10   9      370.21      375.07     60.79 o
  -6  10   9      469.97      462.47     46.98 o
  -4  10   9     3107.94     3075.41     93.41 o
  -2  10   9     2182.15     2093.00     68.58 o
   0  10   9     1325.06     1231.60     44.19 o
   2  10   9      597.02      471.30     62.94 o
   4  10   9      804.97      735.17     91.72 o
   6  10   9     1624.92     1682.83    170.15 o
  -7  11   9      462.75      481.76     41.73 o
  -5  11   9      683.82      717.57     41.76 o
  -3  11   9      555.63      555.89     29.89 o
  -1  11   9      457.51      397.66     25.15 o
   1  11   9     1143.56     1104.30     64.93 o
   3  11   9      865.20      694.46    118.55 o
   5  11   9      428.94      332.55    162.00 o
  -8  12   9      418.73      411.10     52.42 o
  -6  12   9      400.97      394.64     39.19 o
  -4  12   9      512.01      574.92     36.82 o
  -2  12   9     2563.75     2659.41     90.66 o
   0  12   9      117.20       91.48     24.11 o
   2  12   9      637.79      641.97     52.04 o
   4  12   9     1077.48     1062.65    167.20 o
  -7  13   9      250.74      245.92     42.16 o
  -5  13   9     3105.29     3158.47     98.49 o
  -3  13   9      258.17      253.31     25.09 o
  -1  13   9     2260.07     2397.61     63.70 o
   1  13   9      938.94      978.69     51.78 o
   3  13   9      865.19      778.40     72.71 o
   5  13   9      901.57      875.91    145.01 o
  -6  14   9     1074.23     1104.12     59.76 o
  -4  14   9     3160.01     3409.33    109.84 o
  -2  14   9     4729.09     4711.04    137.28 o
   0  14   9      790.00      707.85     49.83 o
   2  14   9     5815.39     5969.39    281.10 o
   4  14   9      597.78      427.70     94.29 o
  -7  15   9     1129.48     1024.99     92.76 o
  -5  15   9     6009.51     6584.42    250.70 o
  -3  15   9     2098.02     2119.68     82.56 o
  -1  15   9     8068.29     8436.51    280.88 o
   1  15   9     2729.79     2582.10    178.93 o
   3  15   9     2394.82     2201.18    198.61 o
  -6  16   9     1525.43     1573.75    142.84 o
  -4  16   9     3784.22     3753.81    144.00 o
  -2  16   9     4852.26     4944.44    182.20 o
   0  16   9     2477.84     2440.12    146.46 o
   2  16   9     6114.39     5846.44    438.86 o
   4  16   9     1474.50     1378.76    173.91 o
  -5  17   9     2203.59     2189.43    171.46 o
  -3  17   9     3503.61     3172.48    207.91 o
  -1  17   9     4048.73     4144.35    195.68 o
   1  17   9     3633.07     3392.48    305.82 o
   3  17   9     1854.21     1775.24    187.83 o
  -4  18   9     2334.66     2222.12    163.93 o
  -2  18   9     3248.04     3384.65    146.19 o
   0  18   9     2966.26     3082.26    201.62 o
   2  18   9      711.65      759.85    121.00 o
  -3  19   9     2359.05     2378.93    161.16 o
  -1  19   9      721.91      746.12     72.89 o
   1  19   9     2330.51     2149.77    259.05 o
  -2  20   9      869.31      833.56     85.08 o
  -8   0  10     8844.12     8762.20    475.85 o
  -6   0  10     5378.84     5308.38    141.77 o
  -4   0  10     8026.67     7885.61    173.37 o
  -2   0  10    21608.47    20436.55    483.41 o
   0   0  10     7249.93     6921.49    261.81 o
   2   0  10    14754.44    14825.56    569.51 o
   4   0  10     3549.46     3475.87    216.54 o
   6   0  10     4098.38     3801.50    247.26 o
  -9   1  10     4309.24     4345.39    234.42 o
  -7   1  10     2453.29     2422.41     86.39 o
  -5   1  10    11648.38    11460.93    195.16 o
  -3   1  10     6908.81     6818.33    144.56 o
  -1   1  10    19047.14    18612.37    347.64 o
   1   1  10    14419.96    14207.34    338.89 o
   3   1  10     1454.36     1355.54     92.10 o
   5   1  10     9362.56     9168.87    350.97 o
   7   1  10     1056.50      939.20    207.58 o
  -8   2  10     5008.17     4950.69    161.94 o
  -6   2  10     5785.82     5726.90    110.83 o
  -4   2  10     4661.21     4491.12     75.01 o
  -2   2  10    13618.80    13290.80    246.99 o
   0   2  10     5967.38     6018.82    135.20 o
   2   2  10     6353.31     6516.68    199.79 o
   4   2  10     5216.50     5174.45    198.24 o
   6   2  10     3052.14     2823.09    172.26 o
  -9   3  10     2668.55     2572.78    169.20 o
  -7   3  10     1811.72     1750.17     63.89 o
  -5   3  10     2763.08     2692.27     76.11 o
  -3   3  10     4566.86     4442.06     92.00 o
  -1   3  10     3986.36     4075.19     83.01 o
   1   3  10    12011.54    11792.64    281.52 o
   3   3  10     3368.09     3405.22    122.97 o
   5   3  10     2462.94     2423.80    140.46 o
   7   3  10     1404.47     1324.69    110.66 o
  -8   4  10      964.02      880.53     59.87 o
  -6   4  10     3713.81     3639.87     70.93 o
  -4   4  10     1235.65     1182.34     24.80 o
  -2   4  10     7374.97     7516.11    135.98 o
   0   4  10     1373.50     1390.56     43.57 o
   2   4  10     1711.49     1688.84     83.35 o
   4   4  10     1918.72     1945.43     92.41 o
   6   4  10      312.99      227.14     58.29 o
  -9   5  10      687.18      556.12     54.05 o
  -7   5  10       40.83       41.11     22.74 o
  -5   5  10     2553.43     2530.12     53.44 o
  -3   5  10      538.89      537.88     21.04 o
  -1   5  10     1680.07     1620.34     42.48 o
   1   5  10      783.47      684.66     50.20 o
   3   5  10      770.57      668.97     56.98 o
   5   5  10      118.33      158.24     65.58 o
  -8   6  10      195.65      208.60     34.47 o
  -6   6  10       91.11       89.39     17.84 o
  -4   6  10      915.62      912.16     36.77 o
  -2   6  10      339.89      324.08     13.17 o
   0   6  10     1293.77     1281.51     45.03 o
   2   6  10      141.34      136.77     35.10 o
   4   6  10       23.52       82.13     63.95 o
   6   6  10      618.58      508.64     76.25 o
  -9   7  10      236.13      294.31     62.51 o
  -7   7  10     1798.01     1727.65     61.44 o
  -5   7  10       74.43       81.34     21.05 o
  -3   7  10     2493.24     2396.27     52.36 o
  -1   7  10     1560.87     1515.37     36.43 o
   1   7  10     2114.34     2038.24     77.64 o
   3   7  10     1955.27     1841.27    101.46 o
   5   7  10      235.37      237.39     48.08 o
  -8   8  10      560.16      529.84     46.79 o
  -6   8  10     3551.62     3487.31    105.57 o
  -4   8  10     3247.61     3144.29     79.31 o
  -2   8  10     2888.26     2950.23     88.86 o
   0   8  10     5934.80     5941.36    185.97 o
   2   8  10      895.37      895.97     62.07 o
   4   8  10     2872.82     3119.77    145.72 o
   6   8  10     1387.17     1240.58    151.72 o
  -9   9  10     2479.33     2297.13    141.14 o
  -7   9  10     5832.59     6065.07    168.94 o
  -5   9  10     1958.61     1929.60     64.55 o
  -3   9  10     8468.47     8366.45    171.15 o
  -1   9  10     4899.75     4938.58    108.16 o
   1   9  10     3774.35     3510.05    134.70 o
   3   9  10     5327.23     5170.28    222.95 o
   5   9  10     1494.34     1357.86    117.67 o
  -8  10  10     2746.01     2845.93    134.23 o
  -6  10  10     4131.53     4228.77    124.47 o
  -4  10  10     2965.36     2978.08     81.42 o
  -2  10  10     7306.77     7217.34    189.03 o
   0  10  10     9160.94     9217.36    290.38 o
   2  10  10     3528.47     3336.08    136.62 o
   4  10  10     4714.71     4560.66    195.30 o
  -7  11  10     2055.44     1994.71     84.85 o
  -5  11  10     5254.80     5395.22    186.32 o
  -3  11  10     5360.40     5489.66    130.55 o
  -1  11  10     8937.00     9300.59    202.77 o
   1  11  10     3672.23     3795.75    142.35 o
   3  11  10     3331.75     3348.50    143.22 o
   5  11  10     3276.39     2994.81    195.27 o
  -8  12  10     3580.37     3447.07    194.00 o
  -6  12  10     3332.79     3635.47    140.11 o
  -4  12  10     6260.62     6300.13    159.93 o
  -2  12  10     7994.24     8212.22    203.99 o
   0  12  10     2851.04     2906.46    114.10 o
   2  12  10     6158.06     6198.03    267.43 o
   4  12  10     1800.82     1710.05    158.05 o
  -7  13  10     1258.81     1184.57     76.66 o
  -5  13  10     9756.76    10015.08    295.53 o
  -3  13  10     2413.36     2460.14     81.77 o
  -1  13  10     3356.32     3369.42    148.87 o
   1  13  10     4605.78     4586.16    251.33 o
   3  13  10     1354.46     1453.74    159.99 o
  -6  14  10     1391.12     1406.97     76.45 o
  -4  14  10     2513.43     2593.91     89.66 o
  -2  14  10     3026.27     3314.84    108.39 o
   0  14  10      751.46      726.30     75.30 o
   2  14  10     2337.96     2104.88    197.86 o
   4  14  10      868.07      962.72    140.18 o
  -5  15  10      650.26      693.24     64.52 o
  -3  15  10      987.01      947.00     50.79 o
  -1  15  10      651.74      609.25     47.27 o
   1  15  10     2579.90     2583.36    181.44 o
   3  15  10      574.49      396.60     92.29 o
  -6  16  10      294.97      159.56     66.27 o
  -4  16  10      120.74      158.38     42.87 o
  -2  16  10      463.43      401.73     43.02 o
   0  16  10        5.07       -4.40     50.24 o
   2  16  10      255.82        4.64     78.37 o
  -5  17  10      171.05      103.74     61.08 o
  -3  17  10      707.67      526.07     83.45 o
  -1  17  10      703.78      670.65     76.28 o
   1  17  10      336.17      347.07     87.40 o
  -4  18  10     1239.27     1168.73    114.18 o
  -2  18  10      706.08      623.61     95.61 o
   0  18  10      951.21      924.21     93.27 o
  -3  19  10     1948.59     2107.89    244.38 o
  -1  19  10      826.98      728.08     97.50 o
  -9   1  11      316.13      312.06     78.20 o
  -7   1  11      943.42      886.95     35.21 o
  -5   1  11     2145.19     2132.23     45.53 o
  -3   1  11      955.74      876.43     28.31 o
  -1   1  11     2575.09     2445.46     60.73 o
   1   1  11      698.48      656.54     34.07 o
   3   1  11      612.56      553.97     50.11 o
   5   1  11      550.31      523.56    104.64 o
  -8   2  11     2207.31     2338.05    116.28 o
  -6   2  11     5887.06     5819.43    108.67 o
  -4   2  11     1937.71     1748.46     38.36 o
  -2   2  11     8094.18     8057.41    170.95 o
   0   2  11     1075.23     1075.55     40.30 o
   2   2  11     4146.40     4132.43    149.51 o
   4   2  11      893.28      775.18     71.06 o
   6   2  11     1688.27     1617.09    114.94 o
  -9   3  11     1746.49     1729.19     98.50 o
  -7   3  11     2274.01     2254.71     70.53 o
  -5   3  11     6933.75     6939.76    115.66 o
  -3   3  11     3788.91     3829.79     82.21 o
  -1   3  11     8287.28     8114.42    160.76 o
   1   3  11     7539.46     7506.08    213.35 o
   3   3  11     3920.48     3912.23    152.94 o
   5   3  11     3299.32     3017.99    152.50 o
  -8   4  11     3538.83     3497.62    127.55 o
  -6   4  11     6495.22     6626.88    134.07 o
  -4   4  11     8825.07     8783.95    161.17 o
  -2   4  11     6186.10     6131.66    125.53 o
   0   4  11     3798.76     3838.33    132.01 o
   2   4  11     9809.10     9994.08    327.53 o
   4   4  11     4890.83     4975.61    182.53 o
   6   4  11     2225.09     2285.21    175.75 o
  -9   5  11     1979.27     1810.10    111.95 o
  -7   5  11     5457.59     5561.08    157.29 o
  -5   5  11     4761.67     4591.35    103.36 o
  -3   5  11    12545.56    12608.54    285.04 o
  -1   5  11     6882.88     6686.42    144.59 o
   1   5  11     4662.56     4966.54    177.54 o
   3   5  11     7520.42     7410.95    253.25 o
   5   5  11     2389.91     2391.14    140.71 o
  -8   6  11     2843.40     2735.94    108.67 o
  -6   6  11     4086.46     4105.50    114.94 o
  -4   6  11     9792.13     9452.68    204.52 o
  -2   6  11     2930.60     2773.04     99.84 o
   0   6  11    14339.42    15076.77    609.31 o
   2   6  11     2550.31     2744.29    115.16 o
   4   6  11     5075.92     5085.76    193.41 o
   6   6  11     3102.63     3012.77    197.79 o
  -9   7  11     2099.93     1835.77    127.14 o
  -7   7  11     8336.45     8530.88    247.61 o
  -5   7  11     2038.59     2083.80     67.96 o
  -3   7  11     7517.07     7354.43    202.55 o
  -1   7  11     5509.01     5240.12    227.61 o
   1   7  11     2708.00     2610.03    153.85 o
   3   7  11     8618.42     8539.86    311.06 o
   5   7  11      861.23      841.73    127.39 o
  -8   8  11     1056.92      938.90     60.15 o
  -6   8  11     1487.94     1524.17     60.07 o
  -4   8  11     7169.21     7194.74    162.46 o
  -2   8  11     2267.91     2299.83     64.04 o
   0   8  11    10708.92    10840.00    358.48 o
   2   8  11     3419.00     3290.52    143.83 o
   4   8  11     2085.72     2154.76    138.72 o
  -7   9  11     1725.93     1767.13     75.40 o
  -5   9  11     2855.93     2920.42     87.50 o
  -3   9  11     2559.75     2472.43     68.22 o
  -1   9  11     5539.81     5488.37    154.08 o
   1   9  11     2445.64     2272.53     98.93 o
   3   9  11     3459.53     3354.94    245.32 o
   5   9  11      388.33      368.18     99.93 o
  -8  10  11      505.42      481.89     54.42 o
  -6  10  11      595.12      554.62     42.79 o
  -4  10  11     2536.16     2445.00     73.08 o
  -2  10  11      952.85      842.59     61.80 o
   0  10  11     1790.36     1712.30    107.40 o
   2  10  11      566.85      581.41     58.05 o
   4  10  11      246.11      251.87     76.42 o
  -7  11  11      432.20      424.31     48.85 o
  -5  11  11      132.71      103.74     32.94 o
  -3  11  11      622.41      606.42     33.68 o
  -1  11  11     1249.36     1270.57     49.01 o
   1  11  11      737.57      700.13     72.47 o
   3  11  11      167.34      174.86     52.33 o
   5  11  11       40.89      -54.79    137.17 o
  -6  12  11      799.53      792.54     60.36 o
  -4  12  11      239.01      182.40     30.25 o
  -2  12  11     1654.19     1711.84     94.14 o
   0  12  11      426.88      398.36     77.74 o
   2  12  11     1460.90     1434.93    144.95 o
   4  12  11      767.12      943.92    115.11 o
  -7  13  11      185.34      175.03     44.25 o
  -5  13  11     3363.87     3500.88    125.91 o
  -3  13  11      531.27      595.42     59.83 o
  -1  13  11     1433.48     1378.69     93.43 o
   1  13  11     3369.53     3538.46    156.55 o
   3  13  11      731.08      627.69    113.48 o
  -6  14  11     1992.56     1952.46    102.39 o
  -4  14  11      905.18      875.55     52.72 o
  -2  14  11     5989.11     6454.01    206.35 o
   0  14  11     1541.05     1554.55    147.33 o
   2  14  11     2679.87     2682.29    244.25 o
  -5  15  11     5636.70     5860.35    276.30 o
  -3  15  11     1915.05     1996.94     87.83 o
  -1  15  11     3819.26     3641.08    183.85 o
   1  15  11     3062.84     2857.96    258.05 o
   3  15  11      691.57      474.59    117.49 o
  -4  16  11     2862.95     2795.86    147.27 o
  -2  16  11     4976.30     5293.56    218.67 o
   0  16  11      938.73      800.72    111.09 o
   2  16  11     2795.27     2411.58    237.73 o
  -5  17  11     2657.63     2598.78    337.29 o
  -3  17  11     3415.66     3307.70    223.18 o
  -1  17  11     1916.10     2038.41    131.82 o
   1  17  11     2690.91     2828.99    260.18 o
  -2  18  11     1000.74      902.90     92.26 o
   0  18  11     2558.21     2458.22    284.00 o
  -8   0  12     7452.78     7491.52    475.09 o
  -6   0  12    10175.27    10160.75    354.37 o
  -4   0  12     4052.73     4045.92    127.91 o
  -2   0  12    16502.85    16409.25    512.61 o
   0   0  12     3101.96     3032.62    161.00 o
   2   0  12    10833.35    10781.82    490.52 o
   4   0  12     4174.33     4196.97    235.60 o
   6   0  12     1596.60     1397.07    181.06 o
  -9   1  12     6496.31     6158.54    364.13 o
  -7   1  12     2272.68     2304.81    117.92 o
  -5   1  12    11446.11    11358.36    223.43 o
  -3   1  12     7969.27     7790.15    198.82 o
  -1   1  12     4733.63     4676.89    104.90 o
   1   1  12     5545.03     5608.97    296.10 o
   3   1  12     1632.69     1471.96     87.60 o
   5   1  12     5197.14     5178.40    254.09 o
  -8   2  12     3099.46     2894.96    181.12 o
  -6   2  12     4936.36     4950.22    116.28 o
  -4   2  12     2679.17     2681.51     56.03 o
  -2   2  12    10396.37    10460.40    233.16 o
   0   2  12     6228.69     6335.08    230.47 o
   2   2  12     4999.72     4878.66    280.99 o
   4   2  12     3477.11     3352.20    155.51 o
   6   2  12     1639.36     1324.54    258.11 o
  -9   3  12     1287.87     1420.58    219.18 o
  -7   3  12     1835.04     1736.44     70.81 o
  -5   3  12     2388.45     2308.84     55.53 o
  -3   3  12     5712.87     5795.44    130.66 o
  -1   3  12     5677.90     5563.71    143.21 o
   1   3  12     7066.19     7334.94    253.86 o
   3   3  12     2237.82     2194.38    111.45 o
   5   3  12     2240.08     2023.54    140.00 o
  -8   4  12      494.93      469.77     74.14 o
  -6   4  12     1287.79     1246.20     39.54 o
  -4   4  12     1470.69     1403.69     39.99 o
  -2   4  12     2374.89     2205.29     71.02 o
   0   4  12     6608.23     6494.32    236.91 o
   2   4  12     1405.48     1441.31     80.79 o
   4   4  12     3205.14     3006.57    161.25 o
  -9   5  12      145.33      135.49     47.09 o
  -7   5  12      275.50      273.52     47.49 o
  -5   5  12      160.12      145.17     17.13 o
  -3   5  12      326.41      317.79     28.63 o
  -1   5  12      213.46      212.89     19.06 o
   1   5  12     2030.39     1927.17     84.14 o
   3   5  12      169.80      156.88     71.78 o
   5   5  12       61.58       21.88    114.98 o
  -8   6  12      371.06      272.00     47.28 o
  -6   6  12      297.18      273.22     28.82 o
  -4   6  12      404.68      358.76     26.09 o
  -2   6  12       53.88       53.80     14.31 o
   0   6  12        9.24       29.78     21.08 o
   2   6  12      497.46      438.61    115.23 o
   4   6  12       60.84       37.45     49.19 o
  -7   7  12     1821.67     1954.65     74.45 o
  -5   7  12      311.61      289.67     30.29 o
  -3   7  12     2169.16     2165.10    139.81 o
  -1   7  12     1793.12     1814.75     52.62 o
   1   7  12      277.50      279.03     38.72 o
   3   7  12     2515.20     2449.07    106.67 o
   5   7  12      427.29      400.59     73.17 o
  -8   8  12      638.50      502.97     60.07 o
  -6   8  12      326.31      457.46     58.26 o
  -4   8  12     4814.11     4719.24    124.90 o
  -2   8  12     1090.03     1111.24     43.51 o
   0   8  12     7658.87     8135.53    265.23 o
   2   8  12     1185.21     1291.94     86.42 o
   4   8  12     1907.07     1623.52    167.64 o
  -7   9  12     2988.04     3035.28    120.09 o
  -5   9  12      558.63      542.51     38.93 o
  -3   9  12     5049.74     5133.53    127.80 o
  -1   9  12     6140.24     6135.99    189.72 o
   1   9  12     3171.50     3206.07    142.82 o
   3   9  12     4905.74     4916.39    248.98 o
   5   9  12      863.91      883.61    143.82 o
  -8  10  12     1548.14     1388.19    102.34 o
  -6  10  12     3420.02     3482.18    125.15 o
  -4  10  12     7199.74     7412.74    171.32 o
  -2  10  12     4064.16     4137.95    153.46 o
   0  10  12     9005.39     9177.72    407.33 o
   2  10  12     2883.40     2838.00    131.78 o
   4  10  12     2140.65     1845.58    188.71 o
  -7  11  12     2251.65     2169.71    166.88 o
  -5  11  12     5650.44     5804.38    162.29 o
  -3  11  12     4201.34     4216.52    121.32 o
  -1  11  12     6542.40     6875.50    362.37 o
   1  11  12     4721.53     4514.70    270.96 o
  -6  12  12     3729.79     3676.88    148.12 o
  -4  12  12     3007.91     3113.26    105.72 o
  -2  12  12     7168.13     7247.00    303.59 o
   0  12  12      884.57      716.46    101.31 o
   2  12  12     4312.17     4038.48    350.33 o
   4  12  12     1835.64     1968.96    223.19 o
  -7  13  12      898.74      846.82     70.68 o
  -5  13  12     4752.13     4824.54    199.87 o
  -3  13  12     1446.33     1531.10     68.13 o
  -1  13  12     1862.81     1871.53    164.38 o
   1  13  12     3861.94     3871.66    203.77 o
   3  13  12      523.68      532.14    106.45 o
  -6  14  12     2158.56     2067.90    119.79 o
  -4  14  12      310.74      301.06     38.44 o
  -2  14  12     3228.81     3199.53    112.39 o
   0  14  12      669.57      650.13    112.22 o
   2  14  12     1439.81     1172.62    148.71 o
  -5  15  12     1113.49     1243.34     95.50 o
  -3  15  12      583.92      609.34     49.69 o
  -1  15  12      527.84      476.97     93.04 o
   1  15  12     1085.35      884.98    153.35 o
  -4  16  12      394.83      398.98    100.56 o
  -2  16  12       46.49       19.91     50.35 o
   0  16  12      285.76      217.67     81.00 o
  -3  17  12      284.45      241.89    106.70 o
  -1  17  12      607.27      611.43     82.01 o
  -9   1  13      516.18      429.85     89.53 o
  -7   1  13       18.54      -32.30     51.14 o
  -5   1  13     1078.40     1013.86     41.79 o
  -3   1  13      808.47      769.46     51.02 o
  -1   1  13      294.48      288.94     28.36 o
   1   1  13      218.61      179.95     43.77 o
   3   1  13      373.61      321.53     60.11 o
   5   1  13      706.38      649.74     97.06 o
  -8   2  13     1703.99     1716.60    284.94 o
  -6   2  13     1100.18     1129.29     61.17 o
  -4   2  13      974.30     1009.46     37.89 o
  -2   2  13     2134.86     2000.01     71.64 o
   0   2  13      452.35      456.87     57.80 o
   2   2  13     3940.02     4079.26    164.67 o
   4   2  13      700.52      557.42     91.31 o
  -9   3  13     1708.34     1729.39    152.47 o
  -7   3  13     1379.45     1459.75     98.64 o
  -5   3  13     9026.65     9070.11    241.73 o
  -3   3  13     3143.39     3087.99     96.06 o
  -1   3  13     2926.59     2893.46    103.35 o
   1   3  13     2840.88     3009.16    140.44 o
   3   3  13     2109.15     2082.91    113.29 o
   5   3  13     2348.83     2143.81    154.08 o
  -8   4  13     3109.85     3114.49    145.73 o
  -6   4  13     5495.64     5272.50    149.29 o
  -4   4  13     6086.33     6203.86    149.62 o
  -2   4  13     4069.80     4068.57    143.83 o
   0   4  13     5033.25     5132.50    214.10 o
   2   4  13     6723.41     6974.38    275.51 o
   4   4  13     2187.97     2100.03    132.43 o
  -7   5  13     7696.75     8080.99    227.41 o
  -5   5  13     5511.46     5467.55    166.10 o
  -3   5  13     6710.57     6630.31    237.49 o
  -1   5  13     7537.31     7574.09    272.66 o
   1   5  13     4231.53     4239.95    168.16 o
   3   5  13     6390.94     6736.33    285.96 o
   5   5  13     1083.28      895.22    111.79 o
  -8   6  13     2073.14     2017.75    117.93 o
  -6   6  13     4196.14     4082.98    128.79 o
  -4   6  13    12454.21    12621.02    352.02 o
  -2   6  13     1647.60     1671.35     65.88 o
   0   6  13    10734.44    10898.24    378.93 o
   2   6  13     3928.65     3897.11    179.81 o
   4   6  13     2133.00     2172.66    160.53 o
  -7   7  13     4693.23     4621.30    190.37 o
  -5   7  13     1109.55     1106.89     50.65 o
  -3   7  13     5574.65     5656.29    202.92 o
  -1   7  13     7980.80     7975.64    212.17 o
   1   7  13     2574.30     2610.24    116.97 o
   3   7  13     5646.20     5427.93    235.91 o
  -8   8  13     1446.23     1344.74    114.28 o
  -6   8  13      573.63      558.58     46.69 o
  -4   8  13     6296.36     6126.26    152.19 o
  -2   8  13     2940.33     2845.68    230.65 o
   0   8  13     5459.90     5507.28    200.95 o
   2   8  13     1770.32     1703.37    104.11 o
   4   8  13      791.39      491.39    121.75 o
  -7   9  13     1521.95     1604.63     91.99 o
  -5   9  13     1266.73     1302.98     59.42 o
  -3   9  13     1028.24      998.74     62.91 o
  -1   9  13     3973.88     3724.89    249.90 o
   1   9  13      734.57      534.90     82.50 o
   3   9  13     1748.05     1640.32    183.07 o
  -6  10  13      546.05      565.18     46.04 o
  -4  10  13      677.32      645.68     47.90 o
  -2  10  13      451.92      385.94     68.71 o
   0  10  13      437.33      546.94    106.58 o
   2  10  13     1308.23     1532.86    144.95 o
   4  10  13      325.68      321.99    138.05 o
  -7  11  13       37.82       27.70     34.06 o
  -5  11  13      223.50      166.69     36.72 o
  -3  11  13     1091.40     1168.36     71.34 o
  -1  11  13      992.90      903.92    111.22 o
   1  11  13      347.02      307.95     70.59 o
   3  11  13       74.90      134.42     74.10 o
  -6  12  13      681.65      689.67     57.02 o
  -4  12  13      156.50      192.49     40.76 o
  -2  12  13      992.47     1120.09    129.40 o
   0  12  13      441.69      468.82    113.10 o
   2  12  13      275.40      221.43     95.55 o
  -5  13  13      902.51      958.64     64.40 o
  -3  13  13     1412.48     1221.03     66.03 o
  -1  13  13      546.36      444.12     84.64 o
   1  13  13     2609.95     2620.75    166.55 o
  -6  14  13     1053.75      795.21    165.89 o
  -4  14  13      963.19      868.56     66.12 o
  -2  14  13     3088.93     3209.91    141.87 o
   0  14  13     1254.82     1215.76    180.06 o
   2  14  13     1824.84     1878.55    227.33 o
  -5  15  13     2630.74     2641.47    190.11 o
  -3  15  13     1415.92     1263.05     93.80 o
  -1  15  13     1661.21     1467.28    193.35 o
   1  15  13     3887.47     3702.57    362.37 o
  -4  16  13     1296.82     1263.53    199.87 o
  -2  16  13     2523.27     2503.72    178.10 o
   0  16  13     1709.49     1693.23    196.98 o
  -8   0  14     2252.16     2142.50    246.01 o
  -6   0  14     8643.92     8591.92    436.22 o
  -4   0  14      503.44      546.97     46.69 o
  -2   0  14     8445.01     8418.26    377.67 o
   0   0  14     8596.63     8529.23    434.22 o
   2   0  14     3255.84     3562.38    200.62 o
   4   0  14     6126.32     5592.78    534.28 o
  -7   1  14     2504.78     2533.35    133.45 o
  -5   1  14     5458.96     5417.58    153.04 o
  -3   1  14     4564.41     4261.99    194.98 o
  -1   1  14     4491.32     4539.91    178.44 o
   1   1  14     8157.50     8454.03    320.73 o
   3   1  14     2097.78     2016.45    115.59 o
  -8   2  14     1386.39     1207.99    110.91 o
  -6   2  14     4620.97     4777.76    205.55 o
  -4   2  14     3155.80     3056.70     97.52 o
  -2   2  14     6379.18     6236.96    226.35 o
   0   2  14     4822.45     4934.02    196.09 o
   2   2  14     1593.01     1483.28    113.91 o
   4   2  14     2973.59     2706.74    187.20 o
  -7   3  14     2271.00     2231.20    137.34 o
  -5   3  14     2131.85     2197.59     90.51 o
  -3   3  14     7804.07     7150.82    330.68 o
  -1   3  14     1254.47     1160.16     77.04 o
   1   3  14     2161.58     2045.61    100.72 o
   3   3  14     1525.91     1278.33     95.54 o
  -8   4  14      810.00      639.43     91.44 o
  -6   4  14     1300.96     1367.18     73.45 o
  -4   4  14     1225.07     1168.49     55.40 o
  -2   4  14     1407.29     1309.49     62.41 o
   0   4  14     2644.27     2656.54    113.96 o
   2   4  14      508.12      416.38     61.67 o
   4   4  14      943.95      860.21     96.65 o
  -7   5  14       63.15       39.38     51.71 o
  -5   5  14      106.48       97.28     28.86 o
  -3   5  14     2507.33     2390.68    110.21 o
  -1   5  14      149.27      134.33     35.54 o
   1   5  14     1074.78     1109.00     68.24 o
   3   5  14       80.85       16.33    103.38 o
  -8   6  14      146.71      110.77     50.85 o
  -6   6  14      122.06      115.50     39.36 o
  -4   6  14      384.41      379.07     38.87 o
  -2   6  14      396.33      368.08     51.00 o
   0   6  14      351.03      360.77     48.22 o
   2   6  14      123.93      187.84     61.13 o
   4   6  14      151.23       61.82     93.92 o
  -7   7  14     1113.73     1017.32     79.95 o
  -5   7  14      699.78      640.20     50.52 o
  -3   7  14      750.10      771.23     63.64 o
  -1   7  14     1142.10      982.08    108.40 o
   1   7  14      635.06      581.10     60.03 o
   3   7  14      896.96      686.12    117.86 o
  -6   8  14     1396.72     1341.09     65.37 o
  -4   8  14     3936.43     4225.36    138.28 o
  -2   8  14     1368.42     1391.30    126.14 o
   0   8  14     3000.63     2965.04    213.41 o
   2   8  14      635.84      662.42    104.95 o
  -7   9  14     3338.20     3403.98    165.10 o
  -5   9  14     1283.73     1188.95     66.69 o
  -3   9  14     5677.84     6029.63    363.62 o
  -1   9  14     4448.46     4456.27    245.01 o
   1   9  14     1792.66     1851.35    174.16 o
   3   9  14     2260.26     2030.27    226.95 o
  -6  10  14     2550.55     2358.53    120.81 o
  -4  10  14     4960.99     5198.21    173.30 o
  -2  10  14     3505.26     3480.00    227.58 o
   0  10  14     3584.45     3462.72    185.68 o
   2  10  14     2462.94     2417.34    238.11 o
  -5  11  14     2179.24     2288.75    101.15 o
  -3  11  14     4014.18     4067.12    208.22 o
  -1  11  14     4089.40     4175.15    279.36 o
   1  11  14     4668.72     4403.48    382.81 o
  -6  12  14     3127.33     2907.52    171.68 o
  -4  12  14     1169.15     1195.95     68.18 o
  -2  12  14     3722.51     3653.29    287.51 o
   0  12  14     2168.07     1941.37    190.71 o
   2  12  14     2964.58     2497.59    286.38 o
  -5  13  14     2658.39     2522.38    131.76 o
  -3  13  14     1268.12     1228.39     68.61 o
  -1  13  14      971.89      921.10    122.25 o
   1  13  14     3370.27     2734.77    210.83 o
  -4  14  14      506.72      523.67     61.55 o
  -2  14  14     1547.00     1617.35    160.18 o
   0  14  14      830.10      577.16    137.93 o
  -3  15  14      863.69      924.28    143.35 o
  -1  15  14      170.28      144.45     93.16 o
  -7   1  15       36.85       32.00     41.79 o
  -5   1  15      814.20      832.47     61.49 o
  -3   1  15      723.38      658.17     48.55 o
  -1   1  15     1372.30     1289.36     85.53 o
   1   1  15      923.33      988.40     83.45 o
   3   1  15      354.09      239.19     51.24 o
  -8   2  15      681.86      569.45    135.10 o
  -6   2  15     1401.80     1442.93     96.86 o
  -4   2  15     1002.29      993.06     58.98 o
  -2   2  15     6094.31     5700.58    287.56 o
   0   2  15     2416.14     2149.44    113.70 o
   2   2  15     2227.68     2108.32    144.89 o
   4   2  15      788.77      640.48    140.81 o
  -7   3  15     1605.43     1496.69    107.85 o
  -5   3  15     5095.70     4962.35    177.55 o
  -3   3  15     2239.91     2088.45    136.80 o
  -1   3  15     2940.47     2833.51    194.73 o
   1   3  15     4826.07     4632.10    220.27 o
   3   3  15     1239.21     1195.03    107.03 o
  -8   4  15     2515.19     2277.41    210.68 o
  -6   4  15     3516.49     3590.80    164.92 o
  -4   4  15     3313.38     3262.55    121.65 o
  -2   4  15     4646.34     4869.17    307.32 o
   0   4  15     4979.51     5078.67    221.98 o
   2   4  15     3211.37     2997.65    181.46 o
  -7   5  15     3363.07     3356.55    209.29 o
  -5   5  15     3730.48     3816.83    151.93 o
  -3   5  15     2450.02     2387.38    177.42 o
  -1   5  15     6822.17     6806.91    414.15 o
   1   5  15     2212.81     1874.64    218.42 o
   3   5  15     2500.72     2413.96    244.00 o
  -6   6  15     1590.36     1620.75    109.38 o
  -4   6  15     6772.84     6998.79    267.26 o
  -2   6  15     2360.68     2402.17    173.91 o
   0   6  15     2664.24     2842.53    194.10 o
   2   6  15     3585.67     3674.23    288.27 o
  -7   7  15     3387.80     3559.13    221.76 o
  -5   7  15     3372.48     3540.79    145.64 o
  -3   7  15     2547.06     2313.27    201.12 o
  -1   7  15     5214.78     5240.60    296.04 o
   1   7  15     1144.04     1187.80    136.17 o
   3   7  15     3130.77     2944.47    348.83 o
  -6   8  15     1479.00     1259.18    107.29 o
  -4   8  15     3618.87     3672.53    156.28 o
  -2   8  15      957.71     1069.68    137.93 o
   0   8  15     1087.83      948.68    127.77 o
   2   8  15     3411.05     3324.40    321.62 o
  -7   9  15      930.86      920.70    207.88 o
  -5   9  15     2462.79     2406.81    118.28 o
  -3   9  15      994.84      873.95    106.33 o
  -1   9  15     1241.96     1075.20    128.15 o
   1   9  15     1481.12     1171.75    147.96 o
  -6  10  15      117.89      112.30     51.32 o
  -4  10  15      511.00      459.71     52.64 o
  -2  10  15      993.49      833.83    120.87 o
   0  10  15      148.71      210.02     53.34 o
   2  10  15     1240.98     1195.07    160.75 o
  -5  11  15       48.54       64.35     36.18 o
  -3  11  15      204.67      256.73     45.22 o
  -1  11  15      464.18      323.75    122.88 o
   1  11  15      154.33      185.07     91.41 o
  -4  12  15      134.33      110.16     42.80 o
  -2  12  15      150.61      226.20     80.12 o
   0  12  15      523.74      253.78    115.11 o
  -3  13  15     1468.43     1423.13    164.76 o
  -1  13  15      135.46       39.87     84.51 o
  -2  14  15     2421.28     2401.48    205.99 o
  -6   0  16     4150.76     3886.89    325.38 o
  -4   0  16     5360.54     6127.69    286.26 o
  -2   0  16     8491.03     8284.47    450.63 o
   0   0  16     3731.91     4020.05    309.96 o
   2   0  16     1293.18     1225.41    150.97 o
  -7   1  16     1469.26     1221.41    162.25 o
  -5   1  16     1673.69     1822.80    104.96 o
  -3   1  16     8538.98     7948.69    520.98 o
  -1   1  16     2564.39     2381.63    138.87 o
   1   1  16     5440.10     5519.18    299.98 o
   3   1  16     1622.45     1188.17    137.52 o
  -6   2  16     2509.23     2526.96    151.99 o
  -4   2  16     2645.69     2647.39    126.83 o
  -2   2  16     3551.36     3326.03    267.83 o
   0   2  16     4207.77     4091.85    196.10 o
   2   2  16      898.77      845.01    114.42 o
  -7   3  16     2652.47     2553.92    160.30 o
  -5   3  16     2093.39     2227.01    120.45 o
  -3   3  16     2143.24     1894.48    150.97 o
  -1   3  16     1993.27     1792.16    153.98 o
   1   3  16      806.78      826.18    104.70 o
   3   3  16     2271.78     1900.00    286.51 o
  -6   4  16     1208.62     1203.89     98.13 o
  -4   4  16      761.57      658.23     51.57 o
  -2   4  16      226.99      168.65     61.82 o
   0   4  16     2220.68     1963.19    167.27 o
   2   4  16      250.21      150.34    111.09 o
  -7   5  16      983.07      946.70     99.81 o
  -5   5  16      327.53      274.24     54.91 o
  -3   5  16      236.75      196.11     61.44 o
  -1   5  16      173.61      123.38     64.07 o
   1   5  16       31.39      -91.16    100.56 o
  -6   6  16       85.01       16.18     47.27 o
  -4   6  16      491.13      501.59     48.62 o
  -2   6  16      690.14      675.09    106.96 o
   0   6  16      141.02      172.28     75.48 o
   2   6  16       64.83       16.30    116.11 o
  -7   7  16      613.18      480.11     96.36 o
  -5   7  16      768.54      841.75     82.34 o
  -3   7  16      513.15      376.16     82.76 o
  -1   7  16     2185.07     2129.08    206.64 o
   1   7  16      269.40      224.95     91.41 o
  -6   8  16      382.00      344.47     75.92 o
  -4   8  16     2901.33     2937.86    157.64 o
  -2   8  16      893.41      992.44    154.35 o
   2   8  16     1485.19     1198.20    179.18 o
  -5   9  16     2097.79     1972.09    192.34 o
  -3   9  16     1487.23     1264.16    158.36 o
  -1   9  16     4129.61     3660.44    334.16 o
   1   9  16      325.29      297.67    110.22 o
  -4  10  16     2410.72     2339.84    156.28 o
  -2  10  16     1914.32     1853.35    196.48 o
   0  10  16      982.20      845.74    167.27 o
  -5  11  16     2027.05     1771.53    132.39 o
  -3  11  16     2646.65     2736.77    164.25 o
  -1  11  16     1320.41     1168.11    153.47 o
  -4  12  16      798.03      671.73     86.26 o
  -2  12  16     2943.80     2258.48    365.13 o
  -7   1  17       78.06       47.74     54.97 o
  -5   1  17     1043.25      954.36     91.12 o
   1   1  17      759.99      478.85    111.09 o
  -6   2  17     1642.97     1732.92    125.51 o
  -4   2  17      734.75      751.20    111.97 o
   0   2  17     1108.20     1066.80    140.43 o
  -7   3  17      795.01      600.48    126.89 o
  -5   3  17     3249.50     2885.26    177.22 o
  -1   3  17     1527.49     1529.85    188.96 o
   1   3  17     3830.43     3634.86    372.28 o
  -6   4  17     2253.81     2108.78    154.46 o
  -4   4  17     2687.27     2803.92    171.20 o
  -2   4  17     2741.04     2764.92    232.34 o
   0   4  17     1754.77     1400.08    187.96 o
   2   4  17     2768.21     2440.29    240.62 o
  -5   5  17     3598.29     3349.54    207.52 o
  -3   5  17     1771.53     1449.48    174.79 o
  -1   5  17     3443.40     3464.58    378.80 o
   1   5  17     2643.03     2381.11    252.15 o
  -6   6  17     1445.60     1466.03    124.61 o
  -4   6  17     5057.51     5256.23    284.34 o
  -2   6  17     1704.12     1622.39    223.06 o
   0   6  17     1817.70     1497.38    216.67 o
  -5   7  17     3479.67     3568.04    181.31 o
  -3   7  17      949.22     1032.94    104.07 o
  -1   7  17     4481.01     3828.46    397.85 o
   1   7  17      902.77      664.30    149.71 o
  -4   8  17     1022.76      955.15     80.68 o
  -2   8  17     2484.58     2417.47    274.97 o
   0   8  17     1132.56      967.87    150.72 o
  -5   9  17     1309.82     1347.97    122.70 o
  -3   9  17      261.32      139.31     89.78 o
  -1   9  17     1380.70     1196.07    189.08 o
  -4  10  17      439.43      427.86     66.14 o
  -2  10  17     1343.39     1288.23    224.57 o
  -6   0  18     5435.22     4698.02    501.30 o
  -4   0  18     2001.94     2157.42    160.25 o
  -2   0  18     1947.70     1861.88    178.05 o
  -5   1  18      981.47      989.99     96.78 o
  -6   2  18     1459.05     1353.18    189.46 o
  -4   2  18     3094.32     2902.97    270.59 o
  -5   3  18      651.99      695.99     99.12 o
  -4   4  18     1389.48     1330.25    108.64 o
  -5   5  18      132.73      199.18     86.30 o
  -4   6  18      114.77       91.27     55.05 o
  -3   7  18      482.90      417.67     87.27 o
  -4   2  19      187.79      216.79    115.04 o
 
